# Supplementary material for: Identification of potential crucial genes and key pathways in osteosarcoma
Source: Hereditas. 2020 Jul 14;157:29. doi: 10.1186/s41065-020-00142-0 (PMC7362476; doi:10.1186/s41065-020-00142-0)
Supplement: Supplementary file 2 — Additional file 2 Supplemental Table S2. Functional Enrichment Analysis of DEGs between osteosarcoma and normal samples. [file 41065_2020_142_MOESM2_ESM.xlsx]

## Sheet: go_pathway
Supplemental Table S2. Functional Enrichment Analysis of DEGs between osteosarcoma and normal samples.
Category	GO/pathway ID	Term	Count	GeneRatio	PValue	BgRatio	Padjust	Qvalue	Genes
Biological process	GO:0002478	antigen processing and presentation of exogenous peptide antigen	10	10/71	4.87912e-11	126/18493	6.8215e-08	4.35636e-08	VAMP8/HLA-DRB4/HLA-DRA/HLA-DPA1/HLA-DMB/HLA-DQA1/IFI30/CD74/FCER1G/HLA-DRB3
Biological process	GO:0019884	antigen processing and presentation of exogenous antigen	10	10/71	9.01472e-11	134/18493	6.8215e-08	4.35636e-08	VAMP8/HLA-DRB4/HLA-DRA/HLA-DPA1/HLA-DMB/HLA-DQA1/IFI30/CD74/FCER1G/HLA-DRB3
Biological process	GO:0019886	antigen processing and presentation of exogenous peptide antigen via MHC class II	9	9/71	1.28678e-10	98/18493	6.8215e-08	4.35636e-08	HLA-DRB4/HLA-DRA/HLA-DPA1/HLA-DMB/HLA-DQA1/IFI30/CD74/FCER1G/HLA-DRB3
Biological process	GO:0048002	antigen processing and presentation of peptide antigen	10	10/71	1.29721e-10	139/18493	6.8215e-08	4.35636e-08	VAMP8/HLA-DRB4/HLA-DRA/HLA-DPA1/HLA-DMB/HLA-DQA1/IFI30/CD74/FCER1G/HLA-DRB3
Biological process	GO:0002495	antigen processing and presentation of peptide antigen via MHC class II	9	9/71	1.69217e-10	101/18493	6.8215e-08	4.35636e-08	HLA-DRB4/HLA-DRA/HLA-DPA1/HLA-DMB/HLA-DQA1/IFI30/CD74/FCER1G/HLA-DRB3
Biological process	GO:0002504	antigen processing and presentation of peptide or polysaccharide antigen via MHC class II	9	9/71	1.85032e-10	102/18493	6.8215e-08	4.35636e-08	HLA-DRB4/HLA-DRA/HLA-DPA1/HLA-DMB/HLA-DQA1/IFI30/CD74/FCER1G/HLA-DRB3
Biological process	GO:0019882	antigen processing and presentation	10	10/71	1.24814e-09	175/18493	3.94414e-07	2.51881e-07	VAMP8/HLA-DRB4/HLA-DRA/HLA-DPA1/HLA-DMB/HLA-DQA1/IFI30/CD74/FCER1G/HLA-DRB3
Biological process	GO:0015669	gas transport	4	4/71	7.40128e-07	19/18493	0.000204645	0.000130691	CA2/HBB/AQP1/HBA1
Biological process	GO:0060333	interferon-gamma-mediated signaling pathway	6	6/71	1.2469e-06	90/18493	0.000306459	0.000195712	HLA-DRB4/HLA-DRA/HLA-DPA1/HLA-DQA1/IFI30/HLA-DRB3
Biological process	GO:0043312	neutrophil degranulation	11	11/71	2.23145e-06	485/18493	0.000476227	0.000304129	VAMP8/GMFG/CD53/CD300A/CD14/FCGR2A/TYROBP/PECAM1/CYBB/HBB/FCER1G
Biological process	GO:0002283	neutrophil activation involved in immune response	11	11/71	2.36822e-06	488/18493	0.000476227	0.000304129	VAMP8/GMFG/CD53/CD300A/CD14/FCGR2A/TYROBP/PECAM1/CYBB/HBB/FCER1G
Biological process	GO:0042119	neutrophil activation	11	11/71	2.87882e-06	498/18493	0.000499374	0.000318911	VAMP8/GMFG/CD53/CD300A/CD14/FCGR2A/TYROBP/PECAM1/CYBB/HBB/FCER1G
Biological process	GO:0002446	neutrophil mediated immunity	11	11/71	2.93484e-06	499/18493	0.000499374	0.000318911	VAMP8/GMFG/CD53/CD300A/CD14/FCGR2A/TYROBP/PECAM1/CYBB/HBB/FCER1G
Biological process	GO:0002429	immune response-activating cell surface receptor signaling pathway	10	10/71	3.87427e-06	414/18493	0.000612134	0.000390922	HLA-DRB4/HLA-DRA/CD300A/HLA-DPA1/HLA-DQA1/FCGR2A/ELMO1/FCER1G/HLA-DRB3/MEF2C
Biological process	GO:0071346	cellular response to interferon-gamma	7	7/71	5.38336e-06	178/18493	0.000793866	0.00050698	HLA-DRB4/HLA-DRA/HLA-DPA1/AIF1/HLA-DQA1/IFI30/HLA-DRB3
Biological process	GO:0006898	receptor-mediated endocytosis	9	9/71	6.79488e-06	346/18493	0.000932499	0.000595514	FOLR2/COLEC12/CD14/CD163/HBB/FCER1G/APOC1/HBA1/SERPINE1
Biological process	GO:0002768	immune response-regulating cell surface receptor signaling pathway	10	10/71	7.31652e-06	445/18493	0.000932499	0.000595514	HLA-DRB4/HLA-DRA/CD300A/HLA-DPA1/HLA-DQA1/FCGR2A/ELMO1/FCER1G/HLA-DRB3/MEF2C
Biological process	GO:0046651	lymphocyte proliferation	8	8/71	7.58815e-06	264/18493	0.000932499	0.000595514	CD300A/LEF1/HLA-DPA1/HLA-DMB/AIF1/CD86/CD74/MEF2C
Biological process	GO:0032943	mononuclear cell proliferation	8	8/71	8.01807e-06	266/18493	0.000933472	0.000596136	CD300A/LEF1/HLA-DPA1/HLA-DMB/AIF1/CD86/CD74/MEF2C
Biological process	GO:0002573	myeloid leukocyte differentiation	7	7/71	1.04572e-05	197/18493	0.00113841	0.000727011	LEF1/TYROBP/CD74/CA2/FCER1G/HCLS1/MEF2C
Biological process	GO:0034341	response to interferon-gamma	7	7/71	1.08077e-05	198/18493	0.00113841	0.000727011	HLA-DRB4/HLA-DRA/HLA-DPA1/AIF1/HLA-DQA1/IFI30/HLA-DRB3
Biological process	GO:0050671	positive regulation of lymphocyte proliferation	6	6/71	1.15537e-05	132/18493	0.00115941	0.000740422	HLA-DPA1/HLA-DMB/AIF1/CD86/CD74/MEF2C
Biological process	GO:0032946	positive regulation of mononuclear cell proliferation	6	6/71	1.20632e-05	133/18493	0.00115941	0.000740422	HLA-DPA1/HLA-DMB/AIF1/CD86/CD74/MEF2C
Biological process	GO:0070661	leukocyte proliferation	8	8/71	1.25794e-05	283/18493	0.00115941	0.000740422	CD300A/LEF1/HLA-DPA1/HLA-DMB/AIF1/CD86/CD74/MEF2C
Biological process	GO:0050670	regulation of lymphocyte proliferation	7	7/71	1.35439e-05	205/18493	0.00118919	0.000759444	CD300A/HLA-DPA1/HLA-DMB/AIF1/CD86/CD74/MEF2C
Biological process	GO:0032944	regulation of mononuclear cell proliferation	7	7/71	1.39778e-05	206/18493	0.00118919	0.000759444	CD300A/HLA-DPA1/HLA-DMB/AIF1/CD86/CD74/MEF2C
Biological process	GO:0070665	positive regulation of leukocyte proliferation	6	6/71	1.55156e-05	139/18493	0.00127113	0.000811769	HLA-DPA1/HLA-DMB/AIF1/CD86/CD74/MEF2C
Biological process	GO:0070663	regulation of leukocyte proliferation	7	7/71	1.89877e-05	216/18493	0.00150003	0.000957951	CD300A/HLA-DPA1/HLA-DMB/AIF1/CD86/CD74/MEF2C
Biological process	GO:2000106	regulation of leukocyte apoptotic process	5	5/71	2.09254e-05	87/18493	0.00159611	0.00101931	EFNA1/CD74/FCER1G/HCLS1/MEF2C
Biological process	GO:0015701	bicarbonate transport	4	4/71	2.19824e-05	43/18493	0.00162084	0.0010351	CA2/HBB/AQP1/HBA1
Biological process	GO:0050852	T cell receptor signaling pathway	6	6/71	2.38986e-05	150/18493	0.00170528	0.00108903	HLA-DRB4/HLA-DRA/CD300A/HLA-DPA1/HLA-DQA1/HLA-DRB3
Biological process	GO:0046677	response to antibiotic	8	8/71	3.24778e-05	323/18493	0.00224503	0.00143372	CD14/CYBB/HBB/AQP1/MEF2C/HBA1/NQO1/FOSL1
Biological process	GO:0007159	leukocyte cell-cell adhesion	8	8/71	3.54433e-05	327/18493	0.00237578	0.00151722	SEMA4D/CD300A/HLA-DPA1/HLA-DMB/AIF1/CD86/PECAM1/CD74
Biological process	GO:0050730	regulation of peptidyl-tyrosine phosphorylation	7	7/71	4.24988e-05	245/18493	0.00253106	0.00161639	SEMA4D/FGFR3/CD300A/EFNA1/PECAM1/CD74/HCLS1
Biological process	GO:0002286	T cell activation involved in immune response	5	5/71	4.30316e-05	101/18493	0.00253106	0.00161639	LEF1/HLA-DMB/CD86/LCP1/FCER1G
Biological process	GO:0002503	peptide antigen assembly with MHC class II protein complex	2	2/71	4.34915e-05	3/18493	0.00253106	0.00161639	HLA-DRA/HLA-DMB
Biological process	GO:0030185	nitric oxide transport	2	2/71	4.34915e-05	3/18493	0.00253106	0.00161639	HBB/AQP1
Biological process	GO:2000107	negative regulation of leukocyte apoptotic process	4	4/71	4.34948e-05	51/18493	0.00253106	0.00161639	EFNA1/CD74/FCER1G/HCLS1
Biological process	GO:0002697	regulation of immune effector process	9	9/71	4.46254e-05	439/18493	0.00253106	0.00161639	VAMP8/A2M/CD300A/HLA-DMB/CD86/CD74/C1QB/FCER1G/C1QA
Biological process	GO:0006979	response to oxidative stress	9	9/71	4.62243e-05	441/18493	0.00253481	0.00161878	AIF1/CYBB/HBB/AQP1/HBA1/GCLM/NQO1/TXNRD1/FOSL1
Biological process	GO:0002763	positive regulation of myeloid leukocyte differentiation	4	4/71	4.69833e-05	52/18493	0.00253481	0.00161878	LEF1/CD74/CA2/HCLS1
Biological process	GO:0006909	phagocytosis	8	8/71	4.86643e-05	342/18493	0.00256298	0.00163678	CD300A/AIF1/COLEC12/CD14/FCGR2A/PECAM1/ELMO1/FCER1G
Biological process	GO:0042110	T cell activation	9	9/71	5.49662e-05	451/18493	0.00282756	0.00180574	CD300A/LEF1/HLA-DPA1/HLA-DMB/AIF1/CD86/CD74/LCP1/FCER1G
Biological process	GO:0071887	leukocyte apoptotic process	5	5/71	5.67351e-05	107/18493	0.00285223	0.00182149	EFNA1/CD74/FCER1G/HCLS1/MEF2C
Biological process	GO:0050851	antigen receptor-mediated signaling pathway	7	7/71	6.03857e-05	259/18493	0.00296829	0.00189562	HLA-DRB4/HLA-DRA/CD300A/HLA-DPA1/HLA-DQA1/HLA-DRB3/MEF2C
Biological process	GO:0002761	regulation of myeloid leukocyte differentiation	5	5/71	7.67366e-05	114/18493	0.00368607	0.002354	LEF1/TYROBP/CD74/CA2/HCLS1
Biological process	GO:0050731	positive regulation of peptidyl-tyrosine phosphorylation	6	6/71	7.95167e-05	186/18493	0.00368607	0.002354	SEMA4D/FGFR3/EFNA1/PECAM1/CD74/HCLS1
Biological process	GO:1903409	reactive oxygen species biosynthetic process	5	5/71	7.9987e-05	115/18493	0.00368607	0.002354	AIF1/ACP5/CYBB/HBB/NQO1
Biological process	GO:0002399	MHC class II protein complex assembly	2	2/71	8.67667e-05	4/18493	0.00372752	0.00238048	HLA-DRA/HLA-DMB
Biological process	GO:0002501	peptide antigen assembly with MHC protein complex	2	2/71	8.67667e-05	4/18493	0.00372752	0.00238048	HLA-DRA/HLA-DMB
Biological process	GO:0015670	carbon dioxide transport	2	2/71	8.67667e-05	4/18493	0.00372752	0.00238048	CA2/AQP1
Biological process	GO:0002696	positive regulation of leukocyte activation	8	8/71	8.7627e-05	372/18493	0.00372752	0.00238048	VAMP8/HLA-DPA1/HLA-DMB/AIF1/CD86/CD74/FCER1G/MEF2C
Biological process	GO:0001503	ossification	8	8/71	0.000101554	380/18493	0.00423844	0.00270676	SEMA4D/FGFR3/LEF1/COL5A2/SPP1/ACP5/MEF2C/FHL2
Biological process	GO:0050867	positive regulation of cell activation	8	8/71	0.000109178	384/18493	0.00447224	0.00285607	VAMP8/HLA-DPA1/HLA-DMB/AIF1/CD86/CD74/FCER1G/MEF2C
Biological process	GO:0018108	peptidyl-tyrosine phosphorylation	8	8/71	0.000115202	387/18493	0.00455462	0.00290868	SEMA4D/FGFR3/CD300A/SLA/EFNA1/PECAM1/CD74/HCLS1
Biological process	GO:0097529	myeloid leukocyte migration	6	6/71	0.000115307	199/18493	0.00455462	0.00290868	CD300A/AIF1/PECAM1/CD74/FCER1G/SERPINE1
Biological process	GO:0018212	peptidyl-tyrosine modification	8	8/71	0.000121498	390/18493	0.00461886	0.00294971	SEMA4D/FGFR3/CD300A/SLA/EFNA1/PECAM1/CD74/HCLS1
Biological process	GO:0048545	response to steroid hormone	8	8/71	0.000121498	390/18493	0.00461886	0.00294971	LEF1/SPP1/AIF1/CA2/CYBB/AQP1/FHL2/FOSL1
Biological process	GO:0042476	odontogenesis	5	5/71	0.000123197	126/18493	0.00461886	0.00294971	LEF1/CA2/AQP1/PERP/SERPINE1
Biological process	GO:0002396	MHC protein complex assembly	2	2/71	0.000144252	5/18493	0.00529175	0.00337943	HLA-DRA/HLA-DMB
Biological process	GO:1903555	regulation of tumor necrosis factor superfamily cytokine production	5	5/71	0.000147917	131/18493	0.00529175	0.00337943	CD86/CD14/ACP5/CYBB/FCER1G
Biological process	GO:0032673	regulation of interleukin-4 production	3	3/71	0.00014847	27/18493	0.00529175	0.00337943	LEF1/CD86/FCER1G
Biological process	GO:0002699	positive regulation of immune effector process	6	6/71	0.000150714	209/18493	0.00529175	0.00337943	VAMP8/CD300A/HLA-DMB/CD86/CD74/FCER1G
Biological process	GO:0048762	mesenchymal cell differentiation	6	6/71	0.000154682	210/18493	0.00534618	0.00341419	SEMA4D/EDNRA/LEF1/EFNA1/HEY1/MEF2C
Biological process	GO:0043304	regulation of mast cell degranulation	3	3/71	0.000165829	28/18493	0.00564329	0.00360393	VAMP8/CD300A/FCER1G
Biological process	GO:0071706	tumor necrosis factor superfamily cytokine production	5	5/71	0.00017029	135/18493	0.00570728	0.00364479	CD86/CD14/ACP5/CYBB/FCER1G
Biological process	GO:0006809	nitric oxide biosynthetic process	4	4/71	0.00017777	73/18493	0.00586907	0.00374812	AIF1/ACP5/HBB/NQO1
Biological process	GO:0033006	regulation of mast cell activation involved in immune response	3	3/71	0.000184455	29/18493	0.0060002	0.00383186	VAMP8/CD300A/FCER1G
Biological process	GO:0042590	antigen processing and presentation of exogenous peptide antigen via MHC class I	3	3/71	0.000204386	30/18493	0.00649864	0.00415017	VAMP8/IFI30/FCER1G
Biological process	GO:1903557	positive regulation of tumor necrosis factor superfamily cytokine production	4	4/71	0.000207738	76/18493	0.00649864	0.00415017	CD86/CD14/CYBB/FCER1G
Biological process	GO:0042542	response to hydrogen peroxide	5	5/71	0.000208591	141/18493	0.00649864	0.00415017	HBB/AQP1/HBA1/NQO1/FOSL1
Biological process	GO:1902107	positive regulation of leukocyte differentiation	5	5/71	0.000215564	142/18493	0.00653105	0.00417087	LEF1/CD86/CD74/CA2/HCLS1
Biological process	GO:0071895	odontoblast differentiation	2	2/71	0.00021584	6/18493	0.00653105	0.00417087	LEF1/SERPINE1
Biological process	GO:0046209	nitric oxide metabolic process	4	4/71	0.000218489	77/18493	0.00653105	0.00417087	AIF1/ACP5/HBB/NQO1
Biological process	GO:2001057	reactive nitrogen species metabolic process	4	4/71	0.000253148	80/18493	0.00746618	0.00476807	AIF1/ACP5/HBB/NQO1
Biological process	GO:0032633	interleukin-4 production	3	3/71	0.000272406	33/18493	0.00792844	0.00506328	LEF1/CD86/FCER1G
Biological process	GO:0097237	cellular response to toxic substance	6	6/71	0.000283965	235/18493	0.00815753	0.00520958	CYBB/HBB/AQP1/HBA1/NQO1/TXNRD1
Biological process	GO:2000249	regulation of actin cytoskeleton reorganization	3	3/71	0.000297947	34/18493	0.00844947	0.00539602	GMFG/ARHGDIB/HCLS1
Biological process	GO:0046427	positive regulation of JAK-STAT cascade	4	4/71	0.000319446	85/18493	0.00894449	0.00571215	FGFR3/CD300A/PECAM1/HCLS1
Biological process	GO:0042475	odontogenesis of dentin-containing tooth	4	4/71	0.000349155	87/18493	0.00965413	0.00616534	LEF1/CA2/PERP/SERPINE1
Biological process	GO:1904894	positive regulation of STAT cascade	4	4/71	0.000364728	88/18493	0.00996022	0.00636082	FGFR3/CD300A/PECAM1/HCLS1
Cellular component	GO:0042613	MHC class II protein complex	7	7/73	8.07052e-14	16/19659	1.54147e-11	9.34482e-12	HLA-DRB4/HLA-DRA/HLA-DPA1/HLA-DMB/HLA-DQA1/CD74/HLA-DRB3
Cellular component	GO:0042611	MHC protein complex	7	7/73	3.30253e-12	25/19659	3.15392e-10	1.91199e-10	HLA-DRB4/HLA-DRA/HLA-DPA1/HLA-DMB/HLA-DQA1/CD74/HLA-DRB3
Cellular component	GO:0030666	endocytic vesicle membrane	10	10/73	4.61314e-10	163/19659	2.93703e-08	1.78051e-08	VAMP8/HLA-DRB4/HLA-DRA/HLA-DPA1/HLA-DQA1/COLEC12/CD163/CD74/CYBB/HLA-DRB3
Cellular component	GO:0030139	endocytic vesicle	12	12/73	7.84821e-10	293/19659	3.00401e-08	1.82111e-08	VAMP8/HLA-DRB4/HLA-DRA/HLA-DPA1/HLA-DQA1/COLEC12/CD163/CD74/CYBB/HBB/HLA-DRB3/HBA1
Cellular component	GO:0071556	integral component of lumenal side of endoplasmic reticulum membrane	6	6/73	9.43667e-10	29/19659	3.00401e-08	1.82111e-08	HLA-DRB4/HLA-DRA/HLA-DPA1/HLA-DQA1/CD74/HLA-DRB3
Cellular component	GO:0098553	lumenal side of endoplasmic reticulum membrane	6	6/73	9.43667e-10	29/19659	3.00401e-08	1.82111e-08	HLA-DRB4/HLA-DRA/HLA-DPA1/HLA-DQA1/CD74/HLA-DRB3
Cellular component	GO:0030669	clathrin-coated endocytic vesicle membrane	6	6/73	1.34214e-08	44/19659	3.66214e-07	2.22009e-07	HLA-DRB4/HLA-DRA/HLA-DPA1/HLA-DQA1/CD74/HLA-DRB3
Cellular component	GO:0012507	ER to Golgi transport vesicle membrane	6	6/73	1.10889e-07	62/19659	2.59344e-06	1.57222e-06	HLA-DRB4/HLA-DRA/HLA-DPA1/HLA-DQA1/CD74/HLA-DRB3
Cellular component	GO:0045334	clathrin-coated endocytic vesicle	6	6/73	1.22204e-07	63/19659	2.59344e-06	1.57222e-06	HLA-DRB4/HLA-DRA/HLA-DPA1/HLA-DQA1/CD74/HLA-DRB3
Cellular component	GO:0030665	clathrin-coated vesicle membrane	7	7/73	1.40742e-07	107/19659	2.68818e-06	1.62965e-06	VAMP8/HLA-DRB4/HLA-DRA/HLA-DPA1/HLA-DQA1/CD74/HLA-DRB3
Cellular component	GO:0032588	trans-Golgi network membrane	6	6/73	1.03484e-06	90/19659	1.79686e-05	1.08931e-05	HLA-DRB4/HLA-DRA/HLA-DPA1/HLA-DQA1/CD74/HLA-DRB3
Cellular component	GO:0030134	COPII-coated ER to Golgi transport vesicle	6	6/73	1.25586e-06	93/19659	1.99891e-05	1.2118e-05	HLA-DRB4/HLA-DRA/HLA-DPA1/HLA-DQA1/CD74/HLA-DRB3
Cellular component	GO:0030667	secretory granule membrane	9	9/73	1.43008e-06	295/19659	2.10112e-05	1.27376e-05	VAMP8/CD53/CD300A/CD14/FCGR2A/TYROBP/PECAM1/CYBB/FCER1G
Cellular component	GO:0030660	Golgi-associated vesicle membrane	6	6/73	3.53944e-06	111/19659	4.78486e-05	2.90072e-05	HLA-DRB4/HLA-DRA/HLA-DPA1/HLA-DQA1/CD74/HLA-DRB3
Cellular component	GO:0030662	coated vesicle membrane	7	7/73	3.75775e-06	174/19659	4.78486e-05	2.90072e-05	VAMP8/HLA-DRB4/HLA-DRA/HLA-DPA1/HLA-DQA1/CD74/HLA-DRB3
Cellular component	GO:0030136	clathrin-coated vesicle	7	7/73	4.70022e-06	180/19659	5.45629e-05	3.30775e-05	VAMP8/HLA-DRB4/HLA-DRA/HLA-DPA1/HLA-DQA1/CD74/HLA-DRB3
Cellular component	GO:0005765	lysosomal membrane	9	9/73	5.0227e-06	344/19659	5.45629e-05	3.30775e-05	VAMP8/HLA-DRB4/HLA-DRA/HLA-DPA1/HLA-DMB/HLA-DQA1/CD74/LAPTM5/HLA-DRB3
Cellular component	GO:0098852	lytic vacuole membrane	9	9/73	5.14205e-06	345/19659	5.45629e-05	3.30775e-05	VAMP8/HLA-DRB4/HLA-DRA/HLA-DPA1/HLA-DMB/HLA-DQA1/CD74/LAPTM5/HLA-DRB3
Cellular component	GO:0070821	tertiary granule membrane	5	5/73	7.58228e-06	73/19659	7.62219e-05	4.62078e-05	VAMP8/CD53/CD300A/CYBB/FCER1G
Cellular component	GO:0030658	transport vesicle membrane	7	7/73	1.06677e-05	204/19659	0.000101877	6.17606e-05	HLA-DRB4/HLA-DRA/HLA-DPA1/HLA-DQA1/CD74/CPE/HLA-DRB3
Cellular component	GO:0005602	complement component C1 complex	2	2/73	1.36005e-05	2/19659	0.0001237	7.49902e-05	C1QB/C1QA
Cellular component	GO:0005774	vacuolar membrane	9	9/73	1.58231e-05	397/19659	0.000137374	8.32797e-05	VAMP8/HLA-DRB4/HLA-DRA/HLA-DPA1/HLA-DMB/HLA-DQA1/CD74/LAPTM5/HLA-DRB3
Cellular component	GO:0030176	integral component of endoplasmic reticulum membrane	6	6/73	1.92021e-05	149/19659	0.000159461	9.66695e-05	HLA-DRB4/HLA-DRA/HLA-DPA1/HLA-DQA1/CD74/HLA-DRB3
Cellular component	GO:0031227	intrinsic component of endoplasmic reticulum membrane	6	6/73	2.58091e-05	157/19659	0.000205398	0.000124518	HLA-DRB4/HLA-DRA/HLA-DPA1/HLA-DQA1/CD74/HLA-DRB3
Cellular component	GO:0070820	tertiary granule	6	6/73	3.299e-05	164/19659	0.000252044	0.000152796	VAMP8/CD53/CD300A/CYBB/HBB/FCER1G
Cellular component	GO:0005798	Golgi-associated vesicle	6	6/73	4.74423e-05	175/19659	0.000348518	0.000211281	HLA-DRB4/HLA-DRA/HLA-DPA1/HLA-DQA1/CD74/HLA-DRB3
Cellular component	GO:0030135	coated vesicle	7	7/73	8.05597e-05	280/19659	0.00056523	0.000342658	VAMP8/HLA-DRB4/HLA-DRA/HLA-DPA1/HLA-DQA1/CD74/HLA-DRB3
Cellular component	GO:0030133	transport vesicle	8	8/73	8.28609e-05	381/19659	0.00056523	0.000342658	HLA-DRB4/HLA-DRA/FGFR3/HLA-DPA1/HLA-DQA1/CD74/CPE/HLA-DRB3
Cellular component	GO:0031902	late endosome membrane	5	5/73	0.000109877	127/19659	0.00072367	0.000438709	VAMP8/HLA-DRB4/HLA-DRA/HLA-DMB/HLA-DRB3
Cellular component	GO:0005802	trans-Golgi network	6	6/73	0.000188875	225/19659	0.0012025	0.000728991	HLA-DRB4/HLA-DRA/HLA-DPA1/HLA-DQA1/CD74/HLA-DRB3
Cellular component	GO:0062023	collagen-containing extracellular matrix	7	7/73	0.000230581	332/19659	0.00142067	0.000861252	A2M/COL5A2/MXRA5/SPARCL1/C1QB/C1QA/SERPINE1
Cellular component	GO:0005770	late endosome	6	6/73	0.000285847	243/19659	0.00170615	0.00103431	VAMP8/HLA-DRB4/HLA-DRA/HLA-DMB/CD74/HLA-DRB3
Cellular component	GO:0005581	collagen trimer	4	4/73	0.000308567	87/19659	0.00173605	0.00105244	COL5A2/COLEC12/C1QB/C1QA
Cellular component	GO:0010008	endosome membrane	8	8/73	0.000309034	462/19659	0.00173605	0.00105244	VAMP8/HLA-DRB4/HLA-DRA/HLA-DPA1/HLA-DMB/HLA-DQA1/CD14/HLA-DRB3
Cellular component	GO:0009897	external side of plasma membrane	7	7/73	0.000369986	359/19659	0.00201907	0.00122402	FOLR2/CD86/CD14/CD163/PECAM1/CD74/FCER1G
Cellular component	GO:0031012	extracellular matrix	8	8/73	0.000457197	490/19659	0.00242568	0.00147052	A2M/COL5A2/MXRA5/COLEC12/SPARCL1/C1QB/C1QA/SERPINE1
Cellular component	GO:0031838	haptoglobin-hemoglobin complex	2	2/73	0.000731988	11/19659	0.0036792	0.00223043	HBB/HBA1
Cellular component	GO:1990907	beta-catenin-TCF complex	2	2/73	0.000731988	11/19659	0.0036792	0.00223043	TCF4/LEF1
Cellular component	GO:0005833	hemoglobin complex	2	2/73	0.000876276	12/19659	0.0042915	0.00260163	HBB/HBA1
Cellular component	GO:0046658	anchored component of plasma membrane	3	3/73	0.00130916	58/19659	0.00625125	0.00378968	EFNA1/FOLR2/CD14
Cellular component	GO:0072562	blood microparticle	4	4/73	0.00218984	147/19659	0.0099164	0.00601159	A2M/C1QB/HBB/HBA1
Cellular component	GO:0031362	anchored component of external side of plasma membrane	2	2/73	0.00223249	19/19659	0.0099164	0.00601159	FOLR2/CD14
Cellular component	GO:0071682	endocytic vesicle lumen	2	2/73	0.00223249	19/19659	0.0099164	0.00601159	HBB/HBA1
Molecular function	GO:0032395	MHC class II receptor activity	4	4/71	4.9767e-08	10/17632	1.56268e-05	1.0582e-05	HLA-DRA/HLA-DPA1/HLA-DQA1/HLA-DRB3
Molecular function	GO:0042605	peptide antigen binding	4	4/71	6.11131e-06	30/17632	0.000959476	0.000649729	HLA-DRA/HLA-DPA1/HLA-DQA1/HLA-DRB3
Molecular function	GO:0023026	MHC class II protein complex binding	3	3/71	3.37459e-05	16/17632	0.00353207	0.00239181	HLA-DRA/HLA-DMB/CD74
Molecular function	GO:0023023	MHC protein complex binding	3	3/71	6.79071e-05	20/17632	0.00533071	0.0036098	HLA-DRA/HLA-DMB/CD74
KEGG pathway	hsa04940	Type I diabetes mellitus	8	8/49	1.2935e-10	43/8039	1.57807e-08	1.18457e-08	HLA-DRB4/HLA-DRA/HLA-DPA1/HLA-DMB/CD86/HLA-DQA1/CPE/HLA-DRB3
KEGG pathway	hsa05310	Asthma	7	7/49	4.71208e-10	31/8039	2.87437e-08	2.15764e-08	HLA-DRB4/HLA-DRA/HLA-DPA1/HLA-DMB/HLA-DQA1/FCER1G/HLA-DRB3
KEGG pathway	hsa05330	Allograft rejection	7	7/49	2.18998e-09	38/8039	8.90591e-08	6.6852e-08	HLA-DRB4/HLA-DRA/HLA-DPA1/HLA-DMB/CD86/HLA-DQA1/HLA-DRB3
KEGG pathway	hsa05332	Graft-versus-host disease	7	7/49	3.8479e-09	41/8039	1.14157e-07	8.56919e-08	HLA-DRB4/HLA-DRA/HLA-DPA1/HLA-DMB/CD86/HLA-DQA1/HLA-DRB3
KEGG pathway	hsa05150	Staphylococcus aureus infection	9	9/49	4.67858e-09	96/8039	1.14157e-07	8.56919e-08	HLA-DRB4/HLA-DRA/HLA-DPA1/HLA-DMB/HLA-DQA1/FCGR2A/C1QB/C1QA/HLA-DRB3
KEGG pathway	hsa05322	Systemic lupus erythematosus	10	10/49	6.45742e-09	136/8039	1.31301e-07	9.85607e-08	HLA-DRB4/HLA-DRA/HLA-DPA1/HLA-DMB/CD86/HLA-DQA1/FCGR2A/C1QB/C1QA/HLA-DRB3
KEGG pathway	hsa04672	Intestinal immune network for IgA production	7	7/49	1.4172e-08	49/8039	2.31329e-07	1.73647e-07	HLA-DRB4/HLA-DRA/HLA-DPA1/HLA-DMB/CD86/HLA-DQA1/HLA-DRB3
KEGG pathway	hsa05140	Leishmaniasis	8	8/49	1.60737e-08	77/8039	2.31329e-07	1.73647e-07	HLA-DRB4/HLA-DRA/HLA-DPA1/HLA-DMB/HLA-DQA1/FCGR2A/CYBB/HLA-DRB3
KEGG pathway	hsa04612	Antigen processing and presentation	8	8/49	1.78291e-08	78/8039	2.31329e-07	1.73647e-07	HLA-DRB4/HLA-DRA/HLA-DPA1/HLA-DMB/HLA-DQA1/IFI30/CD74/HLA-DRB3
KEGG pathway	hsa04145	Phagosome	10	10/49	1.89614e-08	152/8039	2.31329e-07	1.73647e-07	HLA-DRB4/HLA-DRA/HLA-DPA1/HLA-DMB/HLA-DQA1/COLEC12/CD14/FCGR2A/CYBB/HLA-DRB3
KEGG pathway	hsa05320	Autoimmune thyroid disease	7	7/49	2.49678e-08	53/8039	2.76915e-07	2.07866e-07	HLA-DRB4/HLA-DRA/HLA-DPA1/HLA-DMB/CD86/HLA-DQA1/HLA-DRB3
KEGG pathway	hsa05416	Viral myocarditis	7	7/49	6.05773e-08	60/8039	6.15869e-07	4.623e-07	HLA-DRB4/HLA-DRA/HLA-DPA1/HLA-DMB/CD86/HLA-DQA1/HLA-DRB3
KEGG pathway	hsa05323	Rheumatoid arthritis	8	8/49	7.23133e-08	93/8039	6.78632e-07	5.09413e-07	HLA-DRB4/HLA-DRA/HLA-DPA1/HLA-DMB/CD86/HLA-DQA1/ACP5/HLA-DRB3
KEGG pathway	hsa05152	Tuberculosis	10	10/49	9.51733e-08	180/8039	8.29367e-07	6.22562e-07	HLA-DRB4/HLA-DRA/HLA-DPA1/HLA-DMB/HLA-DQA1/CD14/FCGR2A/CD74/FCER1G/HLA-DRB3
KEGG pathway	hsa04640	Hematopoietic cell lineage	7	7/49	1.95177e-06	99/8039	1.58744e-05	1.19161e-05	HLA-DRB4/HLA-DRA/HLA-DPA1/HLA-DMB/HLA-DQA1/CD14/HLA-DRB3
KEGG pathway	hsa05321	Inflammatory bowel disease (IBD)	6	6/49	2.3532e-06	65/8039	1.79431e-05	1.3469e-05	HLA-DRB4/HLA-DRA/HLA-DPA1/HLA-DMB/HLA-DQA1/HLA-DRB3
KEGG pathway	hsa04514	Cell adhesion molecules (CAMs)	8	8/49	2.60018e-06	148/8039	1.86601e-05	1.40072e-05	HLA-DRB4/HLA-DRA/HLA-DPA1/HLA-DMB/CD86/HLA-DQA1/PECAM1/HLA-DRB3
KEGG pathway	hsa04658	Th1 and Th2 cell differentiation	6	6/49	1.79414e-05	92/8039	0.000121603	9.12809e-05	HLA-DRB4/HLA-DRA/HLA-DPA1/HLA-DMB/HLA-DQA1/HLA-DRB3
KEGG pathway	hsa04659	Th17 cell differentiation	6	6/49	4.24389e-05	107/8039	0.000272502	0.000204553	HLA-DRB4/HLA-DRA/HLA-DPA1/HLA-DMB/HLA-DQA1/HLA-DRB3
KEGG pathway	hsa05145	Toxoplasmosis	6	6/49	5.49021e-05	112/8039	0.000334903	0.000251394	HLA-DRB4/HLA-DRA/HLA-DPA1/HLA-DMB/HLA-DQA1/HLA-DRB3
KEGG pathway	hsa05166	Human T-cell leukemia virus 1 infection	7	7/49	0.00032818	219/8039	0.00190657	0.00143116	HLA-DRB4/HLA-DRA/HLA-DPA1/HLA-DMB/HLA-DQA1/HLA-DRB3/FOSL1
KEGG pathway	hsa05164	Influenza A	6	6/49	0.000538846	170/8039	0.00298815	0.00224304	HLA-DRB4/HLA-DRA/HLA-DPA1/HLA-DMB/HLA-DQA1/HLA-DRB3
KEGG pathway	hsa04380	Osteoclast differentiation	5	5/49	0.00102964	128/8039	0.00546158	0.00409972	FCGR2A/TYROBP/ACP5/FHL2/FOSL1
KEGG pathway	hsa05169	Epstein-Barr virus infection	6	6/49	0.00129433	201/8039	0.00657952	0.0049389	HLA-DRB4/HLA-DRA/HLA-DPA1/HLA-DMB/HLA-DQA1/HLA-DRB3
KEGG pathway	hsa04610	Complement and coagulation cascades	4	4/49	0.00171711	85/8039	0.00837951	0.00629005	A2M/C1QB/C1QA/SERPINE1
KEGG pathway	hsa05144	Malaria	3	3/49	0.0034113	50/8039	0.0160069	0.0120155	PECAM1/HBB/HBA1
KEGG pathway	hsa04964	Proximal tubule bicarbonate reclamation	2	2/49	0.00848642	23/8039	0.0383461	0.0287844	CA2/AQP1
KEGG pathway	hsa05133	Pertussis	3	3/49	0.0109551	76/8039	0.047733	0.0358306	CD14/C1QB/C1QA
