# Supplementary material for: Identification of potential crucial genes and key pathways in osteosarcoma
Source: Hereditas. 2020 Jul 14;157:29. doi: 10.1186/s41065-020-00142-0 (PMC7362476; doi:10.1186/s41065-020-00142-0)
Supplement: Supplementary file 4 — Additional file 4 Supplemental Table S4. Functional Enrichment Analysis of DEGs between primary and metastatic osteosarcoma samples. [file 41065_2020_142_MOESM4_ESM.xlsx]

## Sheet: meta335pathway
Supplemental Table S4. Functional Enrichment Analysis of DEGs between primary and metastatic osteosarcoma samples
Category	GO/pathway ID	Term	Count	GeneRatio	PValue	BgRatio	Padjust	Qvalue	Genes
Biological process	GO:0140014	mitotic nuclear division	37	37/703	2.85808e-11	277/18493	1.94721e-07	1.53915e-07	TRIP13/EDN1/RIOK2/CDC23/BUB1/CAV2/CDC25C/SPDL1/RGCC/DSCC1/CCNB2/DUSP1/RAN/EGF/MAD2L1/AURKA/NUSAP1/PTTG1/CCNB1/CHEK1/NEK2/CENPF/NCAPD2/KIF4A/MYBL2/NDEL1/KIF11/ZWINT/KIF18B/NCAPD3/NCAPG/BUB1B/CDC20/AURKAIP1/RACGAP1/KIF18A/SMC2
Biological process	GO:0000819	sister chromatid segregation	28	28/703	4.1881e-10	185/18493	9.58464e-07	7.57607e-07	TRIP13/RIOK2/CDC23/BUB1/SPDL1/DSCC1/FEN1/DUSP1/RAN/MAD2L1/NUSAP1/PTTG1/CCNB1/NEK2/CENPF/NCAPD2/KIF4A/REC8/MRE11/ZWINT/KIF18B/NCAPD3/NCAPG/BUB1B/CDC20/RACGAP1/KIF18A/SMC2
Biological process	GO:0043129	surfactant homeostasis	8	8/703	6.25311e-10	11/18493	9.58464e-07	7.57607e-07	SFTPA1/SFTPA2/SFTPD/CTSH/EPAS1/LPCAT1/ADGRF5/VEGFA
Biological process	GO:0052547	regulation of peptidase activity	46	46/703	6.33238e-10	442/18493	9.58464e-07	7.57607e-07	SERPINA1/TIMP3/LAMP3/CYCS/CAV1/PSMD14/SPINT2/CTGF/A2M/CYR61/HSPE1/SPINT1/DLC1/PTGS2/CTSH/SPOCK2/AQP1/HSPD1/FBLN1/CD44/CSTA/TNFSF10/SERPINE1/PTTG1/PCOLCE2/TIMP2/NLRP1/SLPI/GPC3/C5/FAS/DHCR24/LGALS9/TRADD/LTF/F3/ANXA8L1/ANXA8/C4A/C4B/SERPING1/COL6A3/ITIH4/VEGFA/ANOS1/BIRC5
Biological process	GO:0000070	mitotic sister chromatid segregation	25	25/703	7.03408e-10	153/18493	9.58464e-07	7.57607e-07	TRIP13/RIOK2/CDC23/BUB1/SPDL1/DSCC1/DUSP1/RAN/MAD2L1/NUSAP1/PTTG1/CCNB1/NEK2/CENPF/NCAPD2/KIF4A/ZWINT/KIF18B/NCAPD3/NCAPG/BUB1B/CDC20/RACGAP1/KIF18A/SMC2
Biological process	GO:0043062	extracellular structure organization	43	43/703	1.00032e-09	402/18493	1.05195e-06	8.31504e-07	ITGA4/ADAMTS5/SPINT2/ELN/MFAP4/ICAM1/CTGF/A2M/MMP13/CYR61/SPINT1/TPSAB1/LAMA2/RGCC/FBLN5/SDC4/SPOCK2/COL4A2/LAMB3/FBLN1/CD44/FOXF1/CDH1/ITGA3/APOC1/SERPINE1/SDC1/CSGALNACT1/AEBP1/TIMP2/LAMC2/VWF/MYH11/COL6A2/EGFL6/COL11A2/LAMA3/COL6A3/BCL3/PRSS2/F11R/CPB2/APOE
Biological process	GO:0010038	response to metal ion	40	40/703	1.0888e-09	358/18493	1.05195e-06	8.31504e-07	JUNB/CAV1/EDN1/ICAM1/EIF2S1/PTGS2/KCNK3/TXNIP/SLC30A5/FOSB/JUND/FOS/AQP3/GGH/NUDT1/AQP1/SOD3/CEBPA/DUSP1/NEDD4L/CDH1/KIT/SLC25A13/TIGAR/CCNB1/SDC1/PLN/SYT17/SORD/CYB5A/CDK1/IQGAP1/MAOB/FBP1/PPIF/ANK3/PRKN/SLC34A1/ECT2/PTK2B
Biological process	GO:0019731	antibacterial humoral response	14	14/703	1.23523e-09	47/18493	1.05195e-06	8.31504e-07	SFTPD/PGC/SPON2/IGHA1/IGHA2/HIST1H2BJ/SLPI/HIST1H2BF/HIST1H2BG/HIST1H2BI/HIST1H2BC/DMBT1/LTF/HLA-E
Biological process	GO:0030198	extracellular matrix organization	39	39/703	1.61823e-09	348/18493	1.225e-06	9.6829e-07	ITGA4/ADAMTS5/SPINT2/ELN/MFAP4/ICAM1/CTGF/A2M/MMP13/CYR61/SPINT1/TPSAB1/LAMA2/RGCC/FBLN5/SPOCK2/COL4A2/LAMB3/FBLN1/CD44/FOXF1/CDH1/ITGA3/SERPINE1/CSGALNACT1/AEBP1/TIMP2/LAMC2/VWF/MYH11/COL6A2/EGFL6/COL11A2/LAMA3/COL6A3/BCL3/PRSS2/F11R/CPB2
Biological process	GO:0000280	nuclear division	43	43/703	2.85918e-09	416/18493	1.94796e-06	1.53974e-06	TRIP13/EDN1/RIOK2/CDC23/BUB1/CAV2/CDC25C/SPDL1/RGCC/DSCC1/CCNB2/CKS2/CYP26B1/DUSP1/NDC1/RAN/EGF/MAD2L1/AURKA/NUSAP1/PTTG1/CCNB1/CHEK1/NEK2/CENPF/NCAPD2/KIF4A/REC8/MYBL2/NDEL1/KIF11/MRE11/DNMT3L/ZWINT/KIF18B/NCAPD3/NCAPG/BUB1B/CDC20/AURKAIP1/RACGAP1/KIF18A/SMC2
Biological process	GO:0048875	chemical homeostasis within a tissue	8	8/703	4.55729e-09	13/18493	2.82262e-06	2.23111e-06	SFTPA1/SFTPA2/SFTPD/CTSH/EPAS1/LPCAT1/ADGRF5/VEGFA
Biological process	GO:0052548	regulation of endopeptidase activity	42	42/703	9.40959e-09	417/18493	5.3423e-06	4.22276e-06	SERPINA1/TIMP3/LAMP3/CYCS/PSMD14/SPINT2/CTGF/A2M/CYR61/HSPE1/SPINT1/DLC1/PTGS2/CTSH/SPOCK2/AQP1/HSPD1/CD44/CSTA/TNFSF10/SERPINE1/PTTG1/TIMP2/NLRP1/SLPI/C5/FAS/DHCR24/LGALS9/TRADD/LTF/F3/ANXA8L1/ANXA8/C4A/C4B/SERPING1/COL6A3/ITIH4/VEGFA/ANOS1/BIRC5
Biological process	GO:0007059	chromosome segregation	35	35/703	1.09425e-08	312/18493	5.73472e-06	4.53294e-06	TRIP13/RIOK2/CDC23/BUB1/SPDL1/DSCC1/OIP5/FEN1/DUSP1/NDC1/RAN/NUP37/MAD2L1/NUSAP1/PTTG1/CCNB1/NEK2/SRPK1/CENPF/NCAPD2/KIF4A/REC8/NDEL1/MRE11/ZWINT/KIF18B/NCAPD3/NCAPG/BUB1B/CDC20/RACGAP1/ECT2/KIF18A/BIRC5/SMC2
Biological process	GO:0048285	organelle fission	44	44/703	1.72759e-08	458/18493	8.40718e-06	6.64537e-06	TRIP13/EDN1/RIOK2/CDC23/BUB1/CAV2/CDC25C/SPDL1/RGCC/DSCC1/CCNB2/CKS2/CYP26B1/DUSP1/NDC1/RAN/EGF/MAD2L1/AURKA/NUSAP1/PTTG1/CCNB1/CHEK1/NEK2/CENPF/NCAPD2/KIF4A/REC8/MYBL2/NDEL1/KIF11/MRE11/DNMT3L/ZWINT/KIF18B/NCAPD3/NCAPG/BUB1B/PRKN/CDC20/AURKAIP1/RACGAP1/KIF18A/SMC2
Biological process	GO:0045839	negative regulation of mitotic nuclear division	13	13/703	5.00583e-08	52/18493	2.27365e-05	1.79718e-05	TRIP13/BUB1/SPDL1/RGCC/DUSP1/MAD2L1/PTTG1/CCNB1/CHEK1/CENPF/BUB1B/CDC20/AURKAIP1
Biological process	GO:0098813	nuclear chromosome segregation	30	30/703	5.50276e-08	258/18493	2.34314e-05	1.85211e-05	TRIP13/RIOK2/CDC23/BUB1/SPDL1/DSCC1/FEN1/DUSP1/NDC1/RAN/MAD2L1/NUSAP1/PTTG1/CCNB1/NEK2/CENPF/NCAPD2/KIF4A/REC8/MRE11/ZWINT/KIF18B/NCAPD3/NCAPG/BUB1B/CDC20/RACGAP1/ECT2/KIF18A/SMC2
Biological process	GO:0007088	regulation of mitotic nuclear division	24	24/703	6.57019e-08	177/18493	2.6331e-05	2.08131e-05	TRIP13/EDN1/RIOK2/CDC23/BUB1/CAV2/CDC25C/SPDL1/RGCC/CCNB2/DUSP1/EGF/MAD2L1/AURKA/NUSAP1/PTTG1/CCNB1/CHEK1/NEK2/CENPF/KIF11/BUB1B/CDC20/AURKAIP1
Biological process	GO:0019730	antimicrobial humoral response	19	19/703	9.91748e-08	118/18493	3.75377e-05	2.96712e-05	SFTPD/PGC/CXCL2/SPON2/LYZ/IGHA1/IGHA2/HIST1H2BJ/CLU/SLPI/HIST1H2BF/HIST1H2BG/HIST1H2BI/HIST1H2BC/DMBT1/LTF/BCL3/PRSS2/HLA-E
Biological process	GO:0050900	leukocyte migration	43	43/703	1.63386e-07	478/18493	5.85866e-05	4.63092e-05	SFTPD/CCL18/ITGA4/CAV1/OLR1/EDN1/VEGFD/ICAM1/CEACAM6/CXCL2/MYH9/SDC4/TREM1/IGHA1/IGHA2/LGALS3/DUSP1/CD44/IL33/ITGA3/SLC8B1/KIT/SERPINE1/CX3CL1/SDC1/CCL21/CXCR1/IL1R1/CD2/IL23A/C5/CEACAM1/LGALS9/THBS4/S100A14/EDNRB/GRB14/ARTN/NBL1/CCL14/F11R/VEGFA/PTK2B
Biological process	GO:0006959	humoral immune response	35	35/703	1.81655e-07	349/18493	6.18807e-05	4.89129e-05	SFTPD/PHB/C4BPA/PGC/A2M/FCN3/C7/CXCL2/SPON2/LYZ/RGCC/TREM1/IGHA1/IGHA2/CFD/HIST1H2BJ/C1RL/CLU/EXO1/SLPI/C5/HIST1H2BF/HIST1H2BG/HIST1H2BI/HIST1H2BC/DMBT1/LTF/C4A/C4B/SERPING1/BCL3/PRSS2/CPB2/HLA-E/HLA-DQB1
Biological process	GO:0010466	negative regulation of peptidase activity	29	29/703	2.44092e-07	261/18493	7.91904e-05	6.25952e-05	SERPINA1/TIMP3/LAMP3/SPINT2/A2M/SPINT1/PTGS2/SPOCK2/AQP1/CD44/CSTA/SERPINE1/PTTG1/TIMP2/SLPI/GPC3/C5/DHCR24/LTF/ANXA8L1/ANXA8/C4A/C4B/SERPING1/COL6A3/ITIH4/VEGFA/ANOS1/BIRC5
Biological process	GO:0051784	negative regulation of nuclear division	13	13/703	3.07702e-07	60/18493	9.52897e-05	7.53207e-05	TRIP13/BUB1/SPDL1/RGCC/DUSP1/MAD2L1/PTTG1/CCNB1/CHEK1/CENPF/BUB1B/CDC20/AURKAIP1
Biological process	GO:0010951	negative regulation of endopeptidase activity	28	28/703	3.33258e-07	250/18493	9.87168e-05	7.80296e-05	SERPINA1/TIMP3/LAMP3/SPINT2/A2M/SPINT1/PTGS2/SPOCK2/AQP1/CD44/CSTA/SERPINE1/PTTG1/TIMP2/SLPI/C5/DHCR24/LTF/ANXA8L1/ANXA8/C4A/C4B/SERPING1/COL6A3/ITIH4/VEGFA/ANOS1/BIRC5
Biological process	GO:0032103	positive regulation of response to external stimulus	31	31/703	3.82215e-07	297/18493	0.000108501	8.57636e-05	CCL18/AGER/EDN1/VEGFD/NFKBIA/PGC/PTGS2/TGM2/HSPD1/CEBPA/IL33/SERPINE1/CX3CL1/IL15/CCL21/MIR22/IL23A/LGALS9/THBS4/NDEL1/S100A14/F3/ARTN/NOD2/VAMP8/CCL14/LDLR/CPB2/VEGFA/PTK2B/TUBB2B
Biological process	GO:0010810	regulation of cell-substrate adhesion	25	25/703	4.10737e-07	209/18493	0.000111934	8.8477e-05	AGR2/TACSTD2/MINK1/CYR61/EMP2/DLC1/CEACAM6/BCL6/SDC4/SPOCK2/DNM2/S100A10/MACF1/FBLN1/FOXF1/ITGA3/SERPINE1/CX3CL1/CCL21/TRIOBP/ACTN4/IQGAP1/EGFL6/VEGFA/PTK2B
Biological process	GO:0045785	positive regulation of cell adhesion	37	37/703	5.09244e-07	397/18493	0.000133442	0.000105477	AGR2/ITGA4/CAV1/AGER/ICAM1/CYR61/EMP2/CEACAM6/RASGRP1/TGM2/BCL6/SDC4/SPOCK2/DNM2/S100A10/IL4/HSPD1/CD44/FOXF1/ITGA3/CX3CL1/IL15/ZBTB16/CCL21/TRIOBP/IL23A/CITED2/IQGAP1/LGALS9/EGFL6/ANK3/NOD2/PRSS2/VEGFA/IL4R/HLA-E/PTK2B
Biological process	GO:0048732	gland development	39	39/703	6.34979e-07	434/18493	0.000160226	0.000126649	CAV1/NME1/TGM2/GATA6/NKX2-1/CCNB2/CEBPA/RPGRIP1L/FOXF1/CDH1/EGF/LBH/AURKA/TCF21/TBX2/TYMS/LSR/CITED2/ISL1/TNFAIP3/COBL/FKBP4/HNF1A/CEACAM1/FOXE1/PAX1/TGFBR3/AK4/FGFR2/NTN1/MTX1/HOXA5/PRKDC/GATA2/KRAS/CPB2/SEMA3C/VEGFA/BMP2
Biological process	GO:0051783	regulation of nuclear division	24	24/703	7.21403e-07	201/18493	0.000175533	0.000138748	TRIP13/EDN1/RIOK2/CDC23/BUB1/CAV2/CDC25C/SPDL1/RGCC/CCNB2/DUSP1/EGF/MAD2L1/AURKA/NUSAP1/PTTG1/CCNB1/CHEK1/NEK2/CENPF/KIF11/BUB1B/CDC20/AURKAIP1
Biological process	GO:0032543	mitochondrial translation	19	19/703	8.5568e-07	135/18493	0.000201026	0.000158899	MRPL42/MRPS12/SHMT2/MRPL12/MRPS16/MRPL35/MRPS7/MRPS18B/MRPL58/TSFM/MRPL44/YARS2/TUFM/MTIF2/DARS2/MRPS18C/LRPPRC/AURKAIP1/MRPL13
Biological process	GO:0050727	regulation of inflammatory response	38	38/703	1.00017e-06	425/18493	0.000227139	0.000179539	PHB/CCL18/C4BPA/AGER/NFKBIA/A2M/PTGS2/C7/TGM2/BCL6/ZYX/HSPD1/CEBPA/FOXF1/IL33/SERPINE1/CLU/CX3CL1/IL15/IL1R1/MIR22/NLRP1/IL23A/ISL1/TNFAIP3/C5/EDNRB/GGT1/GGT2/C4A/C4B/SERPING1/NOD2/VAMP8/CCL14/LDLR/CPB2/APOE
Biological process	GO:0001701	in utero embryonic development	31	31/703	1.03967e-06	311/18493	0.000228492	0.000180609	SLC34A2/HOPX/JUNB/SPINT2/EDN1/CYR61/SPINT1/TMEM100/GATA6/MYH9/EPAS1/CAPN2/EMG1/CCNB2/CEBPA/MYH10/RPGRIP1L/FOXF1/CCNB1/NEK2/BYSL/KRT8/C5/NDEL1/FGFR2/GATA2/HEY1/FOXD3/VEGFA/GINS1/BMP2
Biological process	GO:0010965	regulation of mitotic sister chromatid separation	12	12/703	1.21851e-06	57/18493	0.000259429	0.000205063	TRIP13/RIOK2/CDC23/BUB1/SPDL1/DUSP1/MAD2L1/PTTG1/CCNB1/CENPF/BUB1B/CDC20
Biological process	GO:2000816	negative regulation of mitotic sister chromatid separation	10	10/703	1.3827e-06	39/18493	0.000285464	0.000225642	TRIP13/BUB1/SPDL1/DUSP1/MAD2L1/PTTG1/CCNB1/CENPF/BUB1B/CDC20
Biological process	GO:0051983	regulation of chromosome segregation	16	16/703	1.6521e-06	103/18493	0.000331051	0.000261676	TRIP13/RIOK2/CDC23/BUB1/SPDL1/FEN1/DUSP1/MAD2L1/PTTG1/CCNB1/NEK2/CENPF/BUB1B/CDC20/RACGAP1/ECT2
Biological process	GO:1905819	negative regulation of chromosome separation	10	10/703	1.78124e-06	40/18493	0.000346732	0.000274071	TRIP13/BUB1/SPDL1/DUSP1/MAD2L1/PTTG1/CCNB1/CENPF/BUB1B/CDC20
Biological process	GO:0051306	mitotic sister chromatid separation	12	12/703	2.17172e-06	60/18493	0.000410997	0.000324868	TRIP13/RIOK2/CDC23/BUB1/SPDL1/DUSP1/MAD2L1/PTTG1/CCNB1/CENPF/BUB1B/CDC20
Biological process	GO:0010811	positive regulation of cell-substrate adhesion	17	17/703	2.30807e-06	118/18493	0.000424997	0.000335934	AGR2/CYR61/EMP2/CEACAM6/SDC4/SPOCK2/DNM2/S100A10/FOXF1/ITGA3/CX3CL1/CCL21/TRIOBP/IQGAP1/EGFL6/VEGFA/PTK2B
Biological process	GO:0060249	anatomical structure homeostasis	37	37/703	2.60522e-06	425/18493	0.000456485	0.000360823	SFTPA1/SFTPA2/SFTPD/HMBOX1/CLDN18/RPA3/CTGF/CYTL1/CTSH/LYZ/EPAS1/FEN1/IGHA1/IGHA2/CCT6A/CX3CL1/LPCAT1/NEK2/RFC3/LDB2/PFKM/EXO1/CCT5/TNFAIP3/CCT7/ADGRF5/LTF/MRE11/HUS1/PRKDC/ADRB2/PRKN/NOD2/GATA2/KRAS/VEGFA/PTK2B
Biological process	GO:0030071	regulation of mitotic metaphase/anaphase transition	11	11/703	2.6321e-06	51/18493	0.000456485	0.000360823	TRIP13/RIOK2/CDC23/BUB1/SPDL1/DUSP1/MAD2L1/CCNB1/CENPF/BUB1B/CDC20
Biological process	GO:0140053	mitochondrial gene expression	20	20/703	2.68008e-06	159/18493	0.000456485	0.000360823	MRPL42/MRPS12/SHMT2/MRPL12/MRPS16/MRPL35/MRPS7/MRPS18B/MRPL58/TSFM/MRPL44/YARS2/TUFM/MTIF2/DARS2/MRPS18C/LRPPRC/AURKAIP1/MRPL13/TFB2M
Biological process	GO:0033048	negative regulation of mitotic sister chromatid segregation	10	10/703	2.88651e-06	42/18493	0.000479654	0.000379137	TRIP13/BUB1/SPDL1/DUSP1/MAD2L1/PTTG1/CCNB1/CENPF/BUB1B/CDC20
Biological process	GO:1905818	regulation of chromosome separation	12	12/703	3.12705e-06	62/18493	0.000507252	0.000400952	TRIP13/RIOK2/CDC23/BUB1/SPDL1/DUSP1/MAD2L1/PTTG1/CCNB1/CENPF/BUB1B/CDC20
Biological process	GO:0007094	mitotic spindle assembly checkpoint	9	9/703	3.51586e-06	34/18493	0.000520729	0.000411605	TRIP13/BUB1/SPDL1/DUSP1/MAD2L1/CCNB1/CENPF/BUB1B/CDC20
Biological process	GO:0031577	spindle checkpoint	9	9/703	3.51586e-06	34/18493	0.000520729	0.000411605	TRIP13/BUB1/SPDL1/DUSP1/MAD2L1/CCNB1/CENPF/BUB1B/CDC20
Biological process	GO:0071173	spindle assembly checkpoint	9	9/703	3.51586e-06	34/18493	0.000520729	0.000411605	TRIP13/BUB1/SPDL1/DUSP1/MAD2L1/CCNB1/CENPF/BUB1B/CDC20
Biological process	GO:0071174	mitotic spindle checkpoint	9	9/703	3.51586e-06	34/18493	0.000520729	0.000411605	TRIP13/BUB1/SPDL1/DUSP1/MAD2L1/CCNB1/CENPF/BUB1B/CDC20
Biological process	GO:0033044	regulation of chromosome organization	31	31/703	3.62209e-06	330/18493	0.000525049	0.00041502	HMBOX1/MUC1/TRIP13/RIOK2/CDC23/BUB1/SPDL1/BCL6/FEN1/DUSP1/MAP1S/MAD2L1/PTTG1/CCNB1/CCT6A/DNMT3B/CHEK1/NEK2/CENPF/CCT5/ISL1/CCT7/H1F0/ATAD2/MRE11/BUB1B/GATA2/CDC20/GFI1/VEGFA/PAX7
Biological process	GO:1902099	regulation of metaphase/anaphase transition of cell cycle	11	11/703	3.93092e-06	53/18493	0.000557945	0.000441021	TRIP13/RIOK2/CDC23/BUB1/SPDL1/DUSP1/MAD2L1/CCNB1/CENPF/BUB1B/CDC20
Biological process	GO:0071241	cellular response to inorganic substance	23	23/703	4.23483e-06	207/18493	0.000588815	0.000465422	JUNB/EDN1/EIF2S1/PTGS2/KCNK3/FOSB/JUND/FOS/DNM2/AQP1/CEBPA/FOXO1/CDH1/TIGAR/CCNB1/SYT17/IQGAP1/FBP1/PPIF/ANK3/PRKN/SLC34A1/ECT2
Biological process	GO:0033046	negative regulation of sister chromatid segregation	10	10/703	4.5441e-06	44/18493	0.000619179	0.000489423	TRIP13/BUB1/SPDL1/DUSP1/MAD2L1/PTTG1/CCNB1/CENPF/BUB1B/CDC20
Biological process	GO:0007091	metaphase/anaphase transition of mitotic cell cycle	11	11/703	4.76868e-06	54/18493	0.000637039	0.000503541	TRIP13/RIOK2/CDC23/BUB1/SPDL1/DUSP1/MAD2L1/CCNB1/CENPF/BUB1B/CDC20
Biological process	GO:0031960	response to corticosteroid	20	20/703	5.22475e-06	166/18493	0.000684543	0.00054109	EDN1/ICAM1/CTGF/PTGS2/FOSB/FOS/ABCA3/AQP1/ZFP36/HSPD1/DUSP1/RAN/FOXO1/DNMT3B/SDC1/ANXA3/TYMS/MAOB/ISL1/KRAS
Biological process	GO:0070125	mitochondrial translational elongation	14	14/703	5.49894e-06	88/18493	0.000706873	0.00055874	MRPL42/MRPS12/MRPL12/MRPS16/MRPL35/MRPS7/MRPS18B/MRPL58/TSFM/MRPL44/TUFM/MRPS18C/AURKAIP1/MRPL13
Biological process	GO:0051985	negative regulation of chromosome segregation	10	10/703	5.64511e-06	45/18493	0.000707375	0.000559137	TRIP13/BUB1/SPDL1/DUSP1/MAD2L1/PTTG1/CCNB1/CENPF/BUB1B/CDC20
Biological process	GO:1901988	negative regulation of cell cycle phase transition	23	23/703	5.84608e-06	211/18493	0.000707375	0.000559137	MUC1/KANK2/TRIP13/BUB1/CDC25C/SPDL1/BTG2/DTL/RGCC/DUSP1/CTDSPL/MAD2L1/AURKA/CCNB1/CHEK1/CDK1/CENPF/FHL1/MRE11/HUS1/PRKDC/BUB1B/CDC20
Biological process	GO:0045841	negative regulation of mitotic metaphase/anaphase transition	9	9/703	5.89469e-06	36/18493	0.000707375	0.000559137	TRIP13/BUB1/SPDL1/DUSP1/MAD2L1/CCNB1/CENPF/BUB1B/CDC20
Biological process	GO:0031589	cell-substrate adhesion	31	31/703	5.91815e-06	338/18493	0.000707375	0.000559137	AGR2/TACSTD2/ITGA4/MINK1/CTGF/CYR61/EMP2/DLC1/CEACAM6/BCL6/FBLN5/SDC4/SPOCK2/DNM2/S100A10/ZYX/MACF1/FBLN1/CD44/FOXF1/ITGA3/SERPINE1/CX3CL1/CCL21/TRIOBP/ACTN4/VWF/IQGAP1/EGFL6/VEGFA/PTK2B
Biological process	GO:0051304	chromosome separation	14	14/703	6.30065e-06	89/18493	0.000740109	0.000585011	TRIP13/RIOK2/CDC23/BUB1/SPDL1/DUSP1/MAD2L1/PTTG1/CCNB1/CENPF/NCAPD2/NCAPD3/BUB1B/CDC20
Biological process	GO:0045807	positive regulation of endocytosis	18	18/703	6.80244e-06	141/18493	0.000785509	0.000620897	SFTPA1/SFTPA2/SFTPD/TSPAN1/DNM2/NEDD4L/EGF/SERPINE1/CLU/CCL21/ACTN4/GPC3/C4A/C4B/GATA2/LDLR/VEGFA/APOE
Biological process	GO:0044784	metaphase/anaphase transition of cell cycle	11	11/703	6.92234e-06	56/18493	0.000786031	0.00062131	TRIP13/RIOK2/CDC23/BUB1/SPDL1/DUSP1/MAD2L1/CCNB1/CENPF/BUB1B/CDC20
Biological process	GO:0071248	cellular response to metal ion	21	21/703	7.22518e-06	184/18493	0.00080697	0.00063786	JUNB/EDN1/EIF2S1/PTGS2/KCNK3/FOSB/JUND/FOS/AQP1/CEBPA/CDH1/TIGAR/CCNB1/SYT17/IQGAP1/FBP1/PPIF/ANK3/PRKN/SLC34A1/ECT2
Biological process	GO:0097529	myeloid leukocyte migration	22	22/703	7.3943e-06	199/18493	0.000808686	0.000639217	SFTPD/CCL18/EDN1/VEGFD/CXCL2/LGALS3/DUSP1/KIT/SERPINE1/CX3CL1/CCL21/CXCR1/IL1R1/IL23A/C5/THBS4/S100A14/EDNRB/NBL1/CCL14/VEGFA/PTK2B
Biological process	GO:1902100	negative regulation of metaphase/anaphase transition of cell cycle	9	9/703	7.52855e-06	37/18493	0.000808686	0.000639217	TRIP13/BUB1/SPDL1/DUSP1/MAD2L1/CCNB1/CENPF/BUB1B/CDC20
Biological process	GO:0045861	negative regulation of proteolysis	32	32/703	7.59664e-06	359/18493	0.000808686	0.000639217	SERPINA1/TIMP3/LAMP3/C4BPA/SPINT2/A2M/SPINT1/PTGS2/SPOCK2/AQP1/TAF9/CD44/CSTA/SERPINE1/PTTG1/TIMP2/SLPI/GPC3/C5/DHCR24/LTF/ANXA8L1/ANXA8/C4A/C4B/SERPING1/COL6A3/ITIH4/CPB2/VEGFA/ANOS1/BIRC5
Biological process	GO:0033047	regulation of mitotic sister chromatid segregation	12	12/703	8.55679e-06	68/18493	0.000896883	0.000708932	TRIP13/RIOK2/CDC23/BUB1/SPDL1/DUSP1/MAD2L1/PTTG1/CCNB1/CENPF/BUB1B/CDC20
Biological process	GO:1900027	regulation of ruffle assembly	8	8/703	8.84721e-06	29/18493	0.000913273	0.000721887	TACSTD2/EPS8L2/CAV1/ICAM1/EVL/FAM98A/COBL/NDEL1
Biological process	GO:0030595	leukocyte chemotaxis	23	23/703	9.32116e-06	217/18493	0.000934422	0.000738604	SFTPD/CCL18/EDN1/VEGFD/CXCL2/LGALS3/DUSP1/SLC8B1/KIT/SERPINE1/CX3CL1/CCL21/CXCR1/IL23A/C5/LGALS9/THBS4/S100A14/EDNRB/NBL1/CCL14/VEGFA/PTK2B
Biological process	GO:0033045	regulation of sister chromatid segregation	13	13/703	9.32639e-06	80/18493	0.000934422	0.000738604	TRIP13/RIOK2/CDC23/BUB1/SPDL1/FEN1/DUSP1/MAD2L1/PTTG1/CCNB1/CENPF/BUB1B/CDC20
Biological process	GO:0045930	negative regulation of mitotic cell cycle	27	27/703	1.00986e-05	281/18493	0.000997124	0.000788166	MUC1/KANK2/TRIP13/BUB1/CDC25C/SPDL1/BTG2/RGCC/BCL6/DUSP1/CTDSPL/MAD2L1/AURKA/PTTG1/CCNB1/CHEK1/TIMP2/CDK1/CENPF/FHL1/MRE11/ZWINT/HUS1/PRKDC/BUB1B/CDC20/AURKAIP1
Biological process	GO:0071897	DNA biosynthetic process	21	21/703	1.09714e-05	189/18493	0.00106677	0.000843218	HMBOX1/PHB/RPA3/PCLAF/CTGF/DTL/RGCC/DSCC1/DUSP1/CCT6A/NEK2/RFC3/TK1/TYMS/KCNK2/CENPF/POLE2/CCT5/CCT7/MRE11/PTK2B
Biological process	GO:0070482	response to oxygen levels	31	31/703	1.12714e-05	349/18493	0.00106677	0.000843218	CAV1/AGER/EDN1/VEGFD/ICAM1/CTGF/PTGS2/EGR1/KCNK3/GATA6/EPAS1/RGCC/CAPN2/AQP3/AQP1/SOD3/HSPD1/FOXO1/TIGAR/CCNB1/DNMT3B/ANG/AHCY/KCNK2/ACTN4/CITED2/FAS/TGFBR3/VEGFA/BMP2/PTK2B
Biological process	GO:0048871	multicellular organismal homeostasis	38	38/703	1.12737e-05	471/18493	0.00106677	0.000843218	SFTPA1/SFTPA2/SFTPD/CLDN18/CAV1/ADAMTS5/CTGF/PTGS2/CYTL1/G0S2/CTSH/NPR3/LYZ/EPAS1/AQP3/IGHA1/IGHA2/AQP1/IL4/CYP26B1/FOXO1/SCNN1B/LPCAT1/IL15/LDB2/TNFAIP3/ADGRF5/LTF/EDNRB/CLDN4/PLAC8/ADRB2/NOD2/GATA2/KRAS/VEGFA/IL4R/PTK2B
Biological process	GO:0019882	antigen processing and presentation	20	20/703	1.16269e-05	175/18493	0.00108512	0.000857723	CTSE/ICAM1/CTSH/DNM2/CCL21/KIF4A/HLA-DQA1/HLA-DQA2/KIF11/HLA-DQB2/NOD2/VAMP8/CD1C/HLA-DMA/HLA-E/RACGAP1/HLA-DQB1/HLA-DRB5/KIF18A/HLA-DRA
Biological process	GO:0050729	positive regulation of inflammatory response	17	17/703	1.19786e-05	133/18493	0.00110284	0.000871726	CCL18/AGER/NFKBIA/PTGS2/TGM2/HSPD1/CEBPA/IL33/SERPINE1/CX3CL1/IL15/MIR22/IL23A/NOD2/VAMP8/CCL14/LDLR
Biological process	GO:1901991	negative regulation of mitotic cell cycle phase transition	21	21/703	1.29067e-05	191/18493	0.00117244	0.000926745	MUC1/KANK2/TRIP13/BUB1/CDC25C/SPDL1/BTG2/RGCC/DUSP1/CTDSPL/MAD2L1/AURKA/CCNB1/CDK1/CENPF/FHL1/MRE11/HUS1/PRKDC/BUB1B/CDC20
Biological process	GO:0002697	regulation of immune effector process	36	36/703	1.34498e-05	439/18493	0.0012057	0.000953036	PHB/C4BPA/AGER/DDX1/PGC/A2M/RASGRP1/C7/SPON2/BCL6/IL4/HSPD1/LGALS3/FOXF1/IL33/CLU/IL15/IL1R1/IL23A/TNFAIP3/C5/TNFSF13/CEACAM1/LGALS9/C4A/C4B/SERPING1/PRKDC/NOD2/VAMP8/GATA2/FES/CD1C/CPB2/IL4R/HLA-E
Biological process	GO:0051346	negative regulation of hydrolase activity	37	37/703	1.42621e-05	458/18493	0.00126192	0.000997471	SERPINA1/TIMP3/LAMP3/SPINT2/A2M/SPINT1/PTGS2/SPOCK2/AQP1/LGALS3/CD44/CSTA/APOC1/SERPINE1/PTTG1/PLN/CABIN1/TIMP2/SLPI/GPC3/IQGAP1/C5/DHCR24/LTF/PPP1R15A/ANXA8L1/ANXA8/C4A/C4B/SERPING1/PPIF/COL6A3/ITIH4/F11R/VEGFA/ANOS1/BIRC5
Biological process	GO:0051384	response to glucocorticoid	18	18/703	1.47441e-05	149/18493	0.00128784	0.00101796	EDN1/ICAM1/PTGS2/FOSB/FOS/ABCA3/AQP1/ZFP36/HSPD1/DUSP1/FOXO1/DNMT3B/SDC1/ANXA3/TYMS/MAOB/ISL1/KRAS
Biological process	GO:0010948	negative regulation of cell cycle process	28	28/703	1.5324e-05	304/18493	0.00132155	0.00104461	MUC1/KANK2/TRIP13/RRM2/BUB1/CDC25C/SPDL1/BTG2/DTL/RGCC/BCL6/DUSP1/CTDSPL/MAD2L1/AURKA/PTTG1/CCNB1/CHEK1/NEK2/CDK1/CENPF/FHL1/MRE11/HUS1/PRKDC/BUB1B/CDC20/AURKAIP1
Biological process	GO:0048545	response to steroid hormone	33	33/703	1.62316e-05	390/18493	0.00138233	0.00109265	PHB/CAV1/KANK2/EDN1/ICAM1/CTGF/PTGS2/TXNIP/FOSB/FOS/NR3C2/ABCA3/AQP1/ZFP36/HSPD1/DUSP1/RAN/FOXO1/LBH/NR4A1/DNMT3B/SDC1/ANXA3/TCF21/TYMS/MAOB/ISL1/FKBP4/CLDN4/CDK7/KRAS/NR2F1/NR0B2
Biological process	GO:0007093	mitotic cell cycle checkpoint	19	19/703	1.87168e-05	166/18493	0.00157429	0.00124438	MUC1/TRIP13/BUB1/CDC25C/SPDL1/BTG2/RGCC/DUSP1/MAD2L1/AURKA/CCNB1/CDK1/CENPF/MRE11/ZWINT/HUS1/PRKDC/BUB1B/CDC20
Biological process	GO:0036293	response to decreased oxygen levels	29	29/703	1.97358e-05	325/18493	0.00163975	0.00129613	CAV1/AGER/EDN1/VEGFD/ICAM1/CTGF/PTGS2/EGR1/KCNK3/GATA6/EPAS1/RGCC/CAPN2/AQP3/AQP1/SOD3/HSPD1/TIGAR/CCNB1/DNMT3B/ANG/AHCY/KCNK2/ACTN4/CITED2/TGFBR3/VEGFA/BMP2/PTK2B
Biological process	GO:0002449	lymphocyte mediated immunity	30	30/703	2.21138e-05	344/18493	0.0018152	0.0014348	C4BPA/AGER/ICAM1/EMP2/RASGRP1/C7/CTSH/BCL6/IGHA1/IGHA2/IL4/HSPD1/C1RL/HPRT1/CLU/IL1R1/EXO1/IL23A/C5/TNFSF13/CEACAM1/LGALS9/C4A/C4B/SERPING1/BCL3/CD1C/IL4R/HLA-E/HLA-DQB1
Biological process	GO:0007568	aging	28	28/703	2.32432e-05	311/18493	0.00188519	0.00149012	AGER/EDN1/ICAM1/CTGF/EIF2S1/PTGS2/JUND/RAD54L/FOS/BCL6/COL4A2/NUDT1/NDUFS6/EEF1E1/SERPINE1/CX3CL1/CHEK1/IL15/TBX2/TYMS/TIMP2/CDK1/MIR22/EDNRB/SERPING1/FOXM1/PRKDC/KRAS
Biological process	GO:0032680	regulation of tumor necrosis factor production	16	16/703	2.5784e-05	127/18493	0.00206666	0.00163357	RASGRP1/SPON2/ZFP36/HSPD1/CLU/CX3CL1/ZBTB20/CD2/IL23A/ISL1/TNFAIP3/LGALS9/LTF/NOD2/BCL3/HLA-E
Biological process	GO:0001666	response to hypoxia	28	28/703	2.76541e-05	314/18493	0.00219078	0.00173168	CAV1/AGER/EDN1/VEGFD/ICAM1/PTGS2/EGR1/KCNK3/GATA6/EPAS1/RGCC/CAPN2/AQP3/AQP1/SOD3/HSPD1/TIGAR/CCNB1/DNMT3B/ANG/AHCY/KCNK2/ACTN4/CITED2/TGFBR3/VEGFA/BMP2/PTK2B
Biological process	GO:0002576	platelet degranulation	16	16/703	2.84484e-05	128/18493	0.00222781	0.00176095	SERPINA1/TIMP3/VEGFD/ISLR/A2M/CLEC3B/CFD/EGF/SERPINE1/CLU/ACTN4/VWF/SERPING1/OLA1/ITIH4/VEGFA
Biological process	GO:0001765	membrane raft assembly	5	5/703	2.98754e-05	11/18493	0.00231297	0.00182826	CAV1/EMP2/CAV2/PACSIN2/S100A10
Biological process	GO:0032640	tumor necrosis factor production	16	16/703	3.13537e-05	129/18493	0.00240014	0.00189717	RASGRP1/SPON2/ZFP36/HSPD1/CLU/CX3CL1/ZBTB20/CD2/IL23A/ISL1/TNFAIP3/LGALS9/LTF/NOD2/BCL3/HLA-E
Biological process	GO:1903046	meiotic cell cycle process	20	20/703	3.33105e-05	188/18493	0.0025216	0.00199317	TRIP13/BUB1/CDC25C/MYH9/CKS2/CYP26B1/NDC1/AURKA/PTTG1/NCAPD2/EXO1/REC8/MRE11/DNMT3L/NCAPD3/HUS1/BUB1B/CDC20/KIF18A/SMC2
Biological process	GO:0031032	actomyosin structure organization	20	20/703	3.59542e-05	189/18493	0.00269182	0.00212772	TACSTD2/EDN1/CTGF/DLC1/LMOD1/MYH9/NEBL/RGCC/SDC4/EVL/S100A10/ZYX/MYH10/KRT8/MYH11/KCTD13/F11R/RACGAP1/ECT2/PTK2B
Biological process	GO:0002460	adaptive immune response based on somatic recombination of immune receptors built from immunoglobulin superfamily domains	30	30/703	3.79166e-05	354/18493	0.00276296	0.00218395	C4BPA/AGER/ICAM1/EMP2/C7/CTSH/BCL6/IGHA1/IGHA2/IL4/HSPD1/C1RL/IL33/HPRT1/CLU/IL1R1/EXO1/IL23A/TNFAIP3/C5/TNFSF13/CEACAM1/C4A/C4B/SERPING1/BCL3/CD1C/IL4R/HLA-E/HLA-DQB1
Biological process	GO:1903555	regulation of tumor necrosis factor superfamily cytokine production	16	16/703	3.79617e-05	131/18493	0.00276296	0.00218395	RASGRP1/SPON2/ZFP36/HSPD1/CLU/CX3CL1/ZBTB20/CD2/IL23A/ISL1/TNFAIP3/LGALS9/LTF/NOD2/BCL3/HLA-E
Biological process	GO:0001894	tissue homeostasis	22	22/703	3.84119e-05	221/18493	0.00276296	0.00218395	SFTPA1/SFTPA2/SFTPD/CLDN18/CTGF/CYTL1/CTSH/LYZ/EPAS1/IGHA1/IGHA2/LPCAT1/LDB2/TNFAIP3/ADGRF5/LTF/ADRB2/NOD2/GATA2/KRAS/VEGFA/PTK2B
Biological process	GO:0002237	response to molecule of bacterial origin	29	29/703	3.85265e-05	337/18493	0.00276296	0.00218395	HPGD/JUNB/EDN1/NFKBIA/ICAM1/PTGS2/CXCL2/SPON2/JUND/FOS/ZFP36/HSPD1/SERPINE1/CX3CL1/LIAS/SLPI/MAOB/TNFAIP3/PLSCR4/LGALS9/FGFR2/LTF/S100A14/EDNRB/GGT1/GGT2/C4B/NOD2/GFI1
Biological process	GO:0031349	positive regulation of defense response	34	34/703	4.22701e-05	427/18493	0.00299985	0.0023712	SFTPA1/SFTPA2/SFTPD/MARCO/CCL18/CAV1/MUC1/AGER/NFKBIA/PGC/PTGS2/NRAS/RASGRP1/TGM2/HSPD1/CEBPA/IL33/SERPINE1/CX3CL1/IL15/MIR22/IL23A/TNFAIP3/DMBT1/LTF/S100A14/PRKDC/NOD2/VAMP8/CCL14/GFI1/KRAS/LDLR/HLA-E
Biological process	GO:0046677	response to antibiotic	28	28/703	4.58139e-05	323/18493	0.00321784	0.0025435	CLDN18/PHB/HPGD/EEF1B2/PSMD14/EDN1/ICAM1/EGR1/TXNIP/GGH/AQP1/HSPD1/DUSP1/FOXO1/UQCRFS1/CLU/SDC1/TYMS/CDK1/TUFM/AHR/MAOB/TNFAIP3/FGFR2/STK26/PPIF/ECT2/PTK2B
Biological process	GO:0032496	response to lipopolysaccharide	28	28/703	4.83853e-05	324/18493	0.00336377	0.00265885	HPGD/JUNB/EDN1/NFKBIA/ICAM1/PTGS2/CXCL2/SPON2/JUND/FOS/ZFP36/HSPD1/SERPINE1/CX3CL1/LIAS/SLPI/MAOB/TNFAIP3/PLSCR4/LGALS9/FGFR2/LTF/S100A14/EDNRB/GGT1/GGT2/NOD2/GFI1
Biological process	GO:0002448	mast cell mediated immunity	9	9/703	4.90971e-05	46/18493	0.00337877	0.00267072	RASGRP1/SPON2/FOXF1/KIT/LGALS9/VAMP8/GATA2/FES/IL4R
Biological process	GO:0006414	translational elongation	16	16/703	5.01806e-05	134/18493	0.00338496	0.0026756	EEF1B2/MRPL42/MRPS12/MRPL12/MRPS16/MRPL35/MRPS7/MRPS18B/MRPL58/DPH5/TSFM/MRPL44/TUFM/MRPS18C/AURKAIP1/MRPL13
Biological process	GO:0019884	antigen processing and presentation of exogenous antigen	16	16/703	5.01806e-05	134/18493	0.00338496	0.0026756	CTSE/DNM2/KIF4A/HLA-DQA1/HLA-DQA2/KIF11/HLA-DQB2/VAMP8/CD1C/HLA-DMA/HLA-E/RACGAP1/HLA-DQB1/HLA-DRB5/KIF18A/HLA-DRA
Biological process	GO:0061518	microglial cell proliferation	3	3/703	5.4709e-05	3/18493	0.00363544	0.0028736	IL33/CLU/CX3CL1
Biological process	GO:0071706	tumor necrosis factor superfamily cytokine production	16	16/703	5.49612e-05	135/18493	0.00363544	0.0028736	RASGRP1/SPON2/ZFP36/HSPD1/CLU/CX3CL1/ZBTB20/CD2/IL23A/ISL1/TNFAIP3/LGALS9/LTF/NOD2/BCL3/HLA-E
Biological process	GO:0002685	regulation of leukocyte migration	19	19/703	5.78791e-05	180/18493	0.00379164	0.00299706	ITGA4/EDN1/VEGFD/ICAM1/LGALS3/DUSP1/IL33/SLC8B1/SERPINE1/CCL21/IL1R1/IL23A/C5/LGALS9/THBS4/S100A14/NBL1/VEGFA/PTK2B
Biological process	GO:0002703	regulation of leukocyte mediated immunity	20	20/703	6.03342e-05	196/18493	0.00390807	0.00308909	C4BPA/AGER/DDX1/RASGRP1/BCL6/IL4/HSPD1/FOXF1/IL1R1/IL23A/TNFSF13/CEACAM1/LGALS9/NOD2/VAMP8/GATA2/FES/CD1C/IL4R/HLA-E
Biological process	GO:0031145	anaphase-promoting complex-dependent catabolic process	8	8/703	6.08037e-05	37/18493	0.00390807	0.00308909	CDC23/MAD2L1/AURKA/PTTG1/CCNB1/CDK1/BUB1B/CDC20
Biological process	GO:0051656	establishment of organelle localization	37	37/703	6.33822e-05	491/18493	0.00403573	0.00319	SERPINA1/ITGA4/RIOK2/CDC23/RASGRP1/SPDL1/MYH9/SYNE2/DNM2/VAMP2/KIF1C/MLPH/UCHL1/RAN/MYH10/FOXF1/NMD3/MAP1S/KIT/CHRNA5/NUSAP1/CCNB1/SYT17/CENPF/ACTN4/LMAN1/LGALS9/NDEL1/NTN1/SYNE3/PRKN/VAMP8/GATA2/LRPPRC/FES/IL4R/KIF18A
Biological process	GO:0002688	regulation of leukocyte chemotaxis	14	14/703	6.57458e-05	109/18493	0.00413273	0.00326667	EDN1/VEGFD/DUSP1/SLC8B1/SERPINE1/CCL21/IL23A/C5/LGALS9/THBS4/S100A14/NBL1/VEGFA/PTK2B
Biological process	GO:0071455	cellular response to hyperoxia	4	4/703	6.61188e-05	7/18493	0.00413273	0.00326667	CAV1/FOXO1/DNMT3B/FAS
Biological process	GO:0002683	negative regulation of immune system process	34	34/703	6.69533e-05	437/18493	0.00414684	0.00327783	SFTPD/CLDN18/C4BPA/NFKBIA/A2M/NME1/BCL6/SDC4/ZFP36/IL4/LGALS3/DUSP1/FOXF1/IL33/LRRC32/CX3CL1/INHBA/ZBTB16/CCL21/TNFAIP3/C5/CEACAM1/LGALS9/ADGRF5/LTF/SERPING1/NBL1/HOXA5/PRKDC/GATA2/LDLR/IL4R/HLA-E/PTK2B
Biological process	GO:0007009	plasma membrane organization	12	12/703	6.76468e-05	83/18493	0.00415205	0.00328195	CAV1/CAV2/PACSIN2/EHD2/DNM2/MYH10/CLU/SPTBN1/MYRF/PLSCR4/ANK3/CAVIN2
Biological process	GO:0031579	membrane raft organization	6	6/703	7.24906e-05	20/18493	0.00440963	0.00348554	CAV1/EMP2/CAV2/PACSIN2/S100A10/CD2
Biological process	GO:0007100	mitotic centrosome separation	5	5/703	7.80997e-05	13/18493	0.00470879	0.00372201	AURKA/CHEK1/NEK2/NDEL1/KIF11
Biological process	GO:0000075	cell cycle checkpoint	21	21/703	8.0569e-05	216/18493	0.00481506	0.00380601	MUC1/TRIP13/BUB1/CDC25C/SPDL1/BTG2/DTL/RGCC/DUSP1/MAD2L1/AURKA/CCNB1/CHEK1/CDK1/CENPF/MRE11/ZWINT/HUS1/PRKDC/BUB1B/CDC20
Biological process	GO:0046456	icosanoid biosynthetic process	9	9/703	8.26968e-05	49/18493	0.00482078	0.00381053	HPGD/EDN1/PTGS2/PTGDS/ALOX5/GGT1/GGTLC2/GGTLC1/GGT2
Biological process	GO:0051321	meiotic cell cycle	23	23/703	8.27837e-05	249/18493	0.00482078	0.00381053	TRIP13/BUB1/CDC25C/RAD54L/MYH9/CKS2/CYP26B1/DUSP1/NDC1/AURKA/PTTG1/NEK2/NCAPD2/EXO1/REC8/MRE11/DNMT3L/NCAPD3/HUS1/BUB1B/CDC20/KIF18A/SMC2
Biological process	GO:0060441	epithelial tube branching involved in lung morphogenesis	7	7/703	8.35902e-05	29/18493	0.00482078	0.00381053	CTSH/NKX2-1/FOXF1/CELSR1/FGFR2/HOXA5/KRAS
Biological process	GO:0045862	positive regulation of proteolysis	29	29/703	8.40751e-05	352/18493	0.00482078	0.00381053	PHB/CYCS/CAV1/PSMD14/CTGF/CYR61/HSPE1/DLC1/CLEC3B/CTSH/MYH9/HSPD1/CEBPA/FBLN1/IL33/EGF/AURKA/TNFSF10/CLU/PCOLCE2/NLRP1/FAS/LGALS9/TRADD/F3/PRKN/AURKAIP1/APOE/PTK2B
Biological process	GO:0060627	regulation of vesicle-mediated transport	37	37/703	8.49095e-05	498/18493	0.00482078	0.00381053	SFTPA1/SFTPA2/SFTPD/CAV1/C4BPA/TSPAN1/RAB25/SDC4/PACSIN2/RAB9A/EHD2/DNM2/VAMP2/LGALS3/NEDD4L/FOXF1/EGF/CHRNA5/APOC1/SERPINE1/CLU/SDC1/CCL21/ACTN4/GPC3/CEACAM1/LGALS9/C4A/C4B/PRKN/VAMP8/GATA2/FES/LDLR/VEGFA/IL4R/APOE
Biological process	GO:0019886	antigen processing and presentation of exogenous peptide antigen via MHC class II	13	13/703	8.49638e-05	98/18493	0.00482078	0.00381053	CTSE/DNM2/KIF4A/HLA-DQA1/HLA-DQA2/KIF11/HLA-DQB2/HLA-DMA/RACGAP1/HLA-DQB1/HLA-DRB5/KIF18A/HLA-DRA
Biological process	GO:0022407	regulation of cell-cell adhesion	31	31/703	8.56178e-05	388/18493	0.00482078	0.00381053	SFTPD/ITGA4/CAV1/AGER/SPINT2/MINK1/ICAM1/CEACAM6/RASGRP1/RGCC/BCL6/SDC4/IL4/HSPD1/LGALS3/CD44/CDH1/LRRC32/CX3CL1/IL15/ZBTB16/CCL21/IL23A/CITED2/CEACAM1/LGALS9/ANK3/NOD2/IL4R/HLA-E/BMP2
Biological process	GO:0002478	antigen processing and presentation of exogenous peptide antigen	15	15/703	8.85106e-05	126/18493	0.00494281	0.00390699	CTSE/DNM2/KIF4A/HLA-DQA1/HLA-DQA2/KIF11/HLA-DQB2/VAMP8/HLA-DMA/HLA-E/RACGAP1/HLA-DQB1/HLA-DRB5/KIF18A/HLA-DRA
Biological process	GO:0032760	positive regulation of tumor necrosis factor production	11	11/703	9.20498e-05	73/18493	0.00509866	0.00403018	RASGRP1/SPON2/HSPD1/CLU/ZBTB20/CD2/IL23A/ISL1/LGALS9/NOD2/HLA-E
Biological process	GO:0071453	cellular response to oxygen levels	19	19/703	9.69096e-05	187/18493	0.00531353	0.00420003	CAV1/EDN1/ICAM1/PTGS2/EGR1/KCNK3/GATA6/EPAS1/RGCC/AQP3/AQP1/FOXO1/TIGAR/CCNB1/DNMT3B/KCNK2/CITED2/FAS/VEGFA
Biological process	GO:0001954	positive regulation of cell-matrix adhesion	9	9/703	9.74889e-05	50/18493	0.00531353	0.00420003	EMP2/CEACAM6/SDC4/S100A10/CX3CL1/CCL21/IQGAP1/VEGFA/PTK2B
Biological process	GO:0042692	muscle cell differentiation	30	30/703	9.84542e-05	373/18493	0.00532356	0.00420795	EDN1/CAV2/GATA6/LMOD1/MYH9/NEBL/CAPN2/EHD2/SYNE1/CYP26B1/UCHL1/MYH10/FOXF1/CACNA2D2/KIT/CCNB1/SDC1/TBX2/CDK1/MIR22/KRT8/MYH11/SIK1/FGFR2/EDNRB/KRAS/HEY1/VEGFA/IL4R/BMP2
Biological process	GO:0071709	membrane assembly	7	7/703	0.000105481	30/18493	0.00565858	0.00447276	CAV1/EMP2/CAV2/PACSIN2/S100A10/SPTBN1/ANK3
Biological process	GO:0022613	ribonucleoprotein complex biogenesis	36	36/703	0.00010752	485/18493	0.00572293	0.00452363	MCTS1/DDX1/NIP7/RIOK2/EIF2S1/EXOSC7/RPL26L1/REXO4/GEMIN6/EMG1/SNRPG/MRPS7/TAF9/HEATR1/RAN/SNRPF/NUDT21/NMD3/ISG20/NPM3/SNRPD1/EIF3M/SRPK1/BYSL/RSL24D1/NOP2/WDR12/EIF4B/SMN1/SMN2/USP39/GCFC2/RBMX/POP4/NOLC1/TFB2M
Biological process	GO:0009123	nucleoside monophosphate metabolic process	27	27/703	0.000109153	322/18493	0.00576479	0.00455671	CYCS/NDUFS1/NDUFB3/PAICS/SHMT2/COX7A2L/AK6/AK2/NDUFS6/HPRT1/UQCRFS1/NDUFA9/SLC25A13/TIGAR/CCNB1/ZBTB20/TK1/TYMS/CDK1/PFKM/TJP2/UQCRB/AK4/FBP1/STOML2/PPIF/OLA1
Biological process	GO:0007219	Notch signaling pathway	19	19/703	0.000111672	189/18493	0.00585245	0.00462601	NFKBIA/RITA1/TMEM100/BCL6/CEBPA/EGF/KIT/PLN/TBX2/WDR12/BHLHE40/CNTN6/EGFL7/NOD2/GATA2/HEY1/POFUT1/BMP2/NR0B2
Biological process	GO:0002495	antigen processing and presentation of peptide antigen via MHC class II	13	13/703	0.000116257	101/18493	0.00604623	0.00477918	CTSE/DNM2/KIF4A/HLA-DQA1/HLA-DQA2/KIF11/HLA-DQB2/HLA-DMA/RACGAP1/HLA-DQB1/HLA-DRB5/KIF18A/HLA-DRA
Biological process	GO:0051299	centrosome separation	5	5/703	0.000117694	14/18493	0.00607461	0.00480161	AURKA/CHEK1/NEK2/NDEL1/KIF11
Biological process	GO:0009141	nucleoside triphosphate metabolic process	26	26/703	0.000123874	307/18493	0.0063455	0.00501573	CYCS/NDUFS1/NDUFB3/NME1/SHMT2/NUDT1/COX7A2L/RAN/AK2/NDUFS6/UQCRFS1/NDUFA9/SLC25A13/TIGAR/CCNB1/ZBTB20/TYMS/CDK1/PFKM/CTPS1/UQCRB/AK4/FBP1/STOML2/PPIF/OLA1
Biological process	GO:0002504	antigen processing and presentation of peptide or polysaccharide antigen via MHC class II	13	13/703	0.00012869	102/18493	0.006543	0.00517185	CTSE/DNM2/KIF4A/HLA-DQA1/HLA-DQA2/KIF11/HLA-DQB2/HLA-DMA/RACGAP1/HLA-DQB1/HLA-DRB5/KIF18A/HLA-DRA
Biological process	GO:1903557	positive regulation of tumor necrosis factor superfamily cytokine production	11	11/703	0.000133628	76/18493	0.00674374	0.00533052	RASGRP1/SPON2/HSPD1/CLU/ZBTB20/CD2/IL23A/ISL1/LGALS9/NOD2/HLA-E
Biological process	GO:0070126	mitochondrial translational termination	12	12/703	0.000134727	89/18493	0.00674922	0.00533485	MRPL42/MRPS12/MRPL12/MRPS16/MRPL35/MRPS7/MRPS18B/MRPL58/MRPL44/MRPS18C/AURKAIP1/MRPL13
Biological process	GO:0048565	digestive tract development	15	15/703	0.000137865	131/18493	0.00685604	0.00541928	CLDN18/AGR2/GATA6/FOXF1/KIT/TIGAR/CCNB1/TCF21/TBX2/TYMS/COBL/FOXE1/FGFR2/EDNRB/HOXA5
Biological process	GO:0051592	response to calcium ion	16	16/703	0.000140608	146/18493	0.00694176	0.00548704	JUNB/CAV1/EDN1/TXNIP/FOSB/JUND/FOS/AQP3/DUSP1/SLC25A13/SDC1/SYT17/IQGAP1/PPIF/ECT2/PTK2B
Biological process	GO:0001952	regulation of cell-matrix adhesion	14	14/703	0.000142643	117/18493	0.00699154	0.00552639	MINK1/EMP2/DLC1/CEACAM6/BCL6/SDC4/S100A10/MACF1/SERPINE1/CX3CL1/CCL21/IQGAP1/VEGFA/PTK2B
Biological process	GO:0002699	positive regulation of immune effector process	20	20/703	0.000146682	209/18493	0.00713817	0.00564229	PHB/DDX1/PGC/RASGRP1/SPON2/IL4/HSPD1/FOXF1/IL33/IL1R1/IL23A/TNFSF13/LGALS9/NOD2/VAMP8/GATA2/FES/CD1C/IL4R/HLA-E
Biological process	GO:0045638	negative regulation of myeloid cell differentiation	12	12/703	0.000150174	90/18493	0.00725627	0.00573565	CLDN18/NFKBIA/NME1/ZFP36/IL4/INHBA/ZBTB16/CEACAM1/LTF/HOXA5/GATA2/PTK2B
Biological process	GO:0031529	ruffle organization	9	9/703	0.00015578	53/18493	0.00739033	0.00584161	TACSTD2/EPS8L2/CAV1/ICAM1/EVL/FAM98A/CCL21/COBL/NDEL1
Biological process	GO:0050920	regulation of chemotaxis	20	20/703	0.000156484	210/18493	0.00739033	0.00584161	AGER/EDN1/VEGFD/SEMA3B/DUSP1/SLC8B1/SERPINE1/CCL21/IL23A/C5/LGALS9/THBS4/S100A14/F3/ARTN/NBL1/SEMA3C/VEGFA/PTK2B/TUBB2B
Biological process	GO:0097178	ruffle assembly	8	8/703	0.000157188	42/18493	0.00739033	0.00584161	TACSTD2/EPS8L2/CAV1/ICAM1/EVL/FAM98A/COBL/NDEL1
Biological process	GO:0072376	protein activation cascade	19	19/703	0.000157578	194/18493	0.00739033	0.00584161	PHB/C4BPA/A2M/FCN3/C7/RGCC/IGHA1/IGHA2/CFD/FBLN1/C1RL/CLU/VWF/C5/F3/C4A/C4B/SERPING1/CPB2
Biological process	GO:0030100	regulation of endocytosis	23	23/703	0.000158372	260/18493	0.00739033	0.00584161	SFTPA1/SFTPA2/SFTPD/CAV1/C4BPA/TSPAN1/PACSIN2/DNM2/LGALS3/NEDD4L/EGF/APOC1/SERPINE1/CLU/CCL21/ACTN4/GPC3/C4A/C4B/GATA2/LDLR/VEGFA/APOE
Biological process	GO:0032418	lysosome localization	10	10/703	0.000159717	65/18493	0.0074024	0.00585115	RASGRP1/FAM98A/FOXF1/KIT/LGALS9/NDEL1/VAMP8/GATA2/FES/IL4R
Biological process	GO:0060326	cell chemotaxis	25	25/703	0.000164404	295/18493	0.0075231	0.00594655	SFTPD/CCL18/EDN1/VEGFD/CXCL2/LGALS3/DUSP1/SLC8B1/KIT/NR4A1/SERPINE1/CX3CL1/CCL21/CXCR1/HBEGF/IL23A/C5/LGALS9/THBS4/S100A14/EDNRB/NBL1/CCL14/VEGFA/PTK2B
Biological process	GO:0010639	negative regulation of organelle organization	30	30/703	0.00016453	384/18493	0.0075231	0.00594655	TACSTD2/TRIP13/BUB1/DLC1/LMOD1/SPDL1/RGCC/DNM2/DUSP1/MAD2L1/CLU/TIGAR/PTTG1/CCNB1/DNMT3B/CHEK1/NEK2/SPTBN1/TRIOBP/CENPF/LMAN1/FKBP4/H1F0/ATAD2/PPIF/BUB1B/PRKN/CDC20/AURKAIP1/KANK3
Biological process	GO:0016338	calcium-independent cell-cell adhesion via plasma membrane cell-adhesion molecules	6	6/703	0.000171252	23/18493	0.00777827	0.00614825	CLDN18/CX3CL1/CLDN5/CLDN7/CLDN4/BMP2
Biological process	GO:0050678	regulation of epithelial cell proliferation	29	29/703	0.000181549	368/18493	0.00819134	0.00647476	TACSTD2/ITGA4/CAV1/VEGFD/NME1/NRAS/CAV2/RGCC/ZFP36/NR4A1/ANG/MIR22/GPC3/ISL1/TNFAIP3/CEACAM1/THBS4/TGFBR3/FGFR2/EDNRB/F3/EGFL7/HOXA5/NOD2/GATA2/CPB2/VEGFA/APOE/BMP2
Biological process	GO:0051098	regulation of binding	29	29/703	0.000190114	369/18493	0.00852138	0.00673563	HMBOX1/ITGA4/CAV1/AGER/NFKBIA/TDG/NME1/EIF2S1/S100A10/LGALS3/RAN/NMD3/EGF/AURKA/NEK2/PLN/PTPRF/SLPI/ISL1/H1F0/TGFBR3/CRTAC1/ADRB2/PRKN/BCL3/HEY1/APOE/BMP2/PAX7
Biological process	GO:0002687	positive regulation of leukocyte migration	14	14/703	0.000204268	121/18493	0.00909593	0.00718978	ITGA4/EDN1/VEGFD/ICAM1/LGALS3/SERPINE1/CCL21/IL1R1/IL23A/LGALS9/THBS4/S100A14/VEGFA/PTK2B
Biological process	GO:0061138	morphogenesis of a branching epithelium	18	18/703	0.000205862	182/18493	0.00910738	0.00719883	TACSTD2/SPINT2/EDN1/SPINT1/TGM2/CTSH/NKX2-1/FOXF1/EGF/TCF21/CELSR1/GPC3/FGFR2/HOXA5/KRAS/SEMA3C/VEGFA/BMP2
Biological process	GO:0070836	caveola assembly	3	3/703	0.000212622	4/18493	0.00934579	0.00738728	CAV1/CAV2/PACSIN2
Biological process	GO:0071103	DNA conformation change	24	24/703	0.000218233	283/18493	0.0094715	0.00748664	DDX1/RAD54L/OIP5/TSPYL2/MCM6/HIST1H2BJ/NAP1L3/NUSAP1/CCNB1/ITGB3BP/SRPK1/CABIN1/CDK1/NCAPD2/HIST1H2BF/HIST1H2BG/HIST1H2BI/HIST1H2BC/H1F0/MRE11/NCAPD3/NCAPG/GINS1/SMC2
Biological process	GO:0048863	stem cell differentiation	19	19/703	0.000219305	199/18493	0.0094715	0.00748664	TACSTD2/EDN1/A2M/SEMA3B/GATA6/NUDT21/LBH/KIT/PUS7/TBX2/ISL1/FGFR2/DNMT3L/EDNRB/GATA2/NOLC1/SEMA3C/ALX1/LTBP3
Biological process	GO:0043303	mast cell degranulation	8	8/703	0.000220743	44/18493	0.0094715	0.00748664	RASGRP1/FOXF1/KIT/LGALS9/VAMP8/GATA2/FES/IL4R
Biological process	GO:0002227	innate immune response in mucosa	6	6/703	0.000221043	24/18493	0.0094715	0.00748664	HIST1H2BJ/HIST1H2BF/HIST1H2BG/HIST1H2BI/HIST1H2BC/LTF
Biological process	GO:0001889	liver development	15	15/703	0.000227264	137/18493	0.00967718	0.00764922	GATA6/CEBPA/RPGRIP1L/AURKA/TYMS/LSR/CITED2/TNFAIP3/COBL/HNF1A/CEACAM1/TGFBR3/AK4/KRAS/CPB2
Biological process	GO:0016049	cell growth	35	35/703	0.000229022	485/18493	0.00969145	0.00766051	ALCAM/PHB/ITGA4/EDN1/CTGF/CYR61/SEMA3B/BCL6/FBLN5/DNM2/TAF9/MACF1/TSPYL2/NEDD4L/AURKA/SGK1/INHBA/SYT17/TAF9B/HBEGF/IQGAP1/COBL/CEACAM1/NDEL1/FHL1/FBP1/NTN1/PRKN/PRSS2/SEMA3C/VEGFA/APOE/FGFR1OP/PTK2B/FLRT3
Biological process	GO:0045927	positive regulation of growth	23	23/703	0.000233755	267/18493	0.00983068	0.00777056	AGR2/EDN1/GATA6/TAF9/MACF1/NEDD4L/CACNA2D2/CCNB1/SYT17/TBX2/CDK1/TAF9B/HBEGF/TGFBR3/NDEL1/FGFR2/NTN1/PRKDC/PRKN/PRSS2/VEGFA/FGFR1OP/PTK2B
Cellular component	GO:0031012	extracellular matrix	62	62/725	1.62175e-17	490/19659	1.31686e-14	9.73052e-15	SERPINA1/TIMP3/ADAMTS5/ELN/MFAP4/ICAM1/SPARCL1/CTGF/A2M/MMP13/CYR61/TPSAB1/TPSB2/CLEC3B/NAV2/TGM2/SPON2/LAMA2/FBLN5/S100A6/SPOCK2/COL4A2/LAMB3/SOD3/S100A10/LGALS3/FBLN1/CPA3/SERPINE1/CLU/LRRC32/ANG/MMP23B/AEBP1/TIMP2/SLPI/LAMC2/LMAN1/VWF/GPC3/THBS4/DMBT1/COL6A2/TGFBR3/FGFR2/EGFL6/NTN1/F3/COL11A2/EGFL7/ANXA8/SERPING1/LAMA3/COL6A3/ITIH4/PRSS2/VEGFA/ANOS1/APOE/LTBP2/LTBP3/FLRT3
Cellular component	GO:0062023	collagen-containing extracellular matrix	48	48/725	4.41715e-16	332/19659	1.79336e-13	1.32514e-13	SERPINA1/TIMP3/ADAMTS5/ELN/MFAP4/ICAM1/SPARCL1/A2M/TPSAB1/TPSB2/CLEC3B/NAV2/TGM2/LAMA2/FBLN5/S100A6/COL4A2/LAMB3/SOD3/S100A10/LGALS3/FBLN1/CPA3/SERPINE1/CLU/ANG/MMP23B/AEBP1/TIMP2/SLPI/LAMC2/LMAN1/VWF/GPC3/THBS4/COL6A2/EGFL6/NTN1/F3/COL11A2/EGFL7/ANXA8/SERPING1/LAMA3/COL6A3/ITIH4/APOE/LTBP2
Cellular component	GO:0045334	clathrin-coated endocytic vesicle	16	16/725	7.21944e-10	63/19659	1.95406e-07	1.44389e-07	SFTPA1/SFTPA2/SFTPC/SFTPD/SFTPB/DNM2/HBEGF/TYRP1/HLA-DQA1/HLA-DQA2/HLA-DQB2/LDLR/APOE/HLA-DQB1/HLA-DRB5/HLA-DRA
Cellular component	GO:0030136	clathrin-coated vesicle	24	24/725	5.23518e-08	180/19659	1.06274e-05	7.85277e-06	SFTPA1/SFTPA2/SFTPC/SFTPD/SFTPB/EDN1/MALL/DNM2/VAMP2/EGF/HBEGF/TYRP1/VWF/DENND1A/HLA-DQA1/HLA-DQA2/HLA-DQB2/ADRB2/VAMP8/LDLR/APOE/HLA-DQB1/HLA-DRB5/HLA-DRA
Cellular component	GO:0000779	condensed chromosome, centromeric region	18	18/725	2.80683e-07	117/19659	4.55829e-05	3.36819e-05	BUB1/SPDL1/ERCC6L/NUP37/MAD2L1/AURKA/CCNB1/ITGB3BP/NEK2/CENPF/NCAPD2/REC8/NDEL1/ZWINT/NCAPD3/NCAPG/BUB1B/BIRC5
Cellular component	GO:0042613	MHC class II protein complex	7	7/725	7.7084e-07	16/19659	9.8168e-05	7.25379e-05	HLA-DQA1/HLA-DQA2/HLA-DQB2/HLA-DMA/HLA-DQB1/HLA-DRB5/HLA-DRA
Cellular component	GO:0031093	platelet alpha granule lumen	13	13/725	8.46276e-07	67/19659	9.8168e-05	7.25379e-05	SERPINA1/VEGFD/ISLR/A2M/CFD/EGF/SERPINE1/CLU/ACTN4/VWF/SERPING1/OLA1/VEGFA
Cellular component	GO:0042599	lamellar body	7	7/725	1.26872e-06	17/19659	0.000128775	9.51541e-05	SFTPA1/SFTPA2/SFTPC/SFTPB/LAMP3/CTSH/ABCA3
Cellular component	GO:0005759	mitochondrial matrix	39	39/725	1.45866e-06	462/19659	0.000131604	9.72442e-05	NDUFS1/MRPL42/MAIP1/HSPE1/MRPS12/SHMT2/MRPL12/MRPS16/ALDH2/MRPL35/MRPS7/NUDT1/HSPD1/ACAD10/MRPS18B/SDHAF3/MRPL58/NDUFA9/TSFM/CCNB1/MRPL44/CYP27A1/PRODH/GUF1/LIAS/TYMS/YARS2/CDK1/TUFM/DARS2/ACSF2/AK4/PPIF/MRPS18C/LRPPRC/MRPL13/TFB2M/SARS2/IDH3A
Cellular component	GO:0030135	coated vesicle	28	28/725	1.83128e-06	280/19659	0.000135457	0.000100092	SFTPA1/SFTPA2/SFTPC/SFTPD/SFTPB/SERPINA1/EDN1/MALL/DNM2/VAMP2/HSPD1/EGF/HBEGF/TYRP1/LMAN1/VWF/DENND1A/HLA-DQA1/HLA-DQA2/HLA-DQB2/ADRB2/VAMP8/LDLR/HLA-E/APOE/HLA-DQB1/HLA-DRB5/HLA-DRA
Cellular component	GO:0071953	elastic fiber	4	4/725	1.83501e-06	4/19659	0.000135457	0.000100092	ELN/MFAP4/FBLN5/FBLN1
Cellular component	GO:0042611	MHC protein complex	8	8/725	2.03892e-06	25/19659	0.000137967	0.000101946	HLA-DQA1/HLA-DQA2/HLA-DQB2/HLA-DMA/HLA-E/HLA-DQB1/HLA-DRB5/HLA-DRA
Cellular component	GO:0030669	clathrin-coated endocytic vesicle membrane	10	10/725	3.48135e-06	44/19659	0.00021745	0.000160678	HBEGF/TYRP1/HLA-DQA1/HLA-DQA2/HLA-DQB2/LDLR/APOE/HLA-DQB1/HLA-DRB5/HLA-DRA
Cellular component	GO:0030139	endocytic vesicle	28	28/725	4.42652e-06	293/19659	0.000256738	0.000189708	SFTPA1/SFTPA2/SFTPC/SFTPD/SFTPB/MARCO/CAV1/EVL/RAB9A/DNM2/ZYX/ANXA3/GRIA4/HBEGF/TYRP1/HLA-DQA1/HLA-DQA2/DMBT1/LTF/HLA-DQB2/VAMP8/LDLR/FMNL1/HLA-E/APOE/HLA-DQB1/HLA-DRB5/HLA-DRA
Cellular component	GO:0030665	clathrin-coated vesicle membrane	15	15/725	8.86335e-06	107/19659	0.000428546	0.000316659	VAMP2/EGF/HBEGF/TYRP1/DENND1A/HLA-DQA1/HLA-DQA2/HLA-DQB2/ADRB2/VAMP8/LDLR/APOE/HLA-DQB1/HLA-DRB5/HLA-DRA
Cellular component	GO:0045121	membrane raft	28	28/725	8.90755e-06	304/19659	0.000428546	0.000316659	CAV1/OLR1/ICAM1/EMP2/DLC1/PTGS2/CAV2/STOM/CAPN2/SDC4/MALL/PACSIN2/EHD2/S100A10/HSPD1/CDH1/PLLP/IQGAP1/FAS/TRADD/EDNRB/STOML2/CAVIN1/SLC34A1/KRAS/KIF18A/PTK2B/CAVIN2
Cellular component	GO:0098857	membrane microdomain	28	28/725	9.47292e-06	305/19659	0.000428546	0.000316659	CAV1/OLR1/ICAM1/EMP2/DLC1/PTGS2/CAV2/STOM/CAPN2/SDC4/MALL/PACSIN2/EHD2/S100A10/HSPD1/CDH1/PLLP/IQGAP1/FAS/TRADD/EDNRB/STOML2/CAVIN1/SLC34A1/KRAS/KIF18A/PTK2B/CAVIN2
Cellular component	GO:0030666	endocytic vesicle membrane	19	19/725	9.49978e-06	163/19659	0.000428546	0.000316659	MARCO/CAV1/RAB9A/DNM2/ANXA3/GRIA4/HBEGF/TYRP1/HLA-DQA1/HLA-DQA2/DMBT1/HLA-DQB2/VAMP8/LDLR/HLA-E/APOE/HLA-DQB1/HLA-DRB5/HLA-DRA
Cellular component	GO:0000775	chromosome, centromeric region	21	21/725	1.04947e-05	194/19659	0.000448512	0.000331413	BUB1/SPDL1/DSCC1/ERCC6L/OIP5/NUP37/MAD2L1/AURKA/CCNB1/ITGB3BP/NEK2/CENPF/NCAPD2/REC8/NDEL1/ZWINT/NCAPD3/NCAPG/BUB1B/KIF18A/BIRC5
Cellular component	GO:0098589	membrane region	28	28/725	1.82494e-05	316/19659	0.000740924	0.000547481	CAV1/OLR1/ICAM1/EMP2/DLC1/PTGS2/CAV2/STOM/CAPN2/SDC4/MALL/PACSIN2/EHD2/S100A10/HSPD1/CDH1/PLLP/IQGAP1/FAS/TRADD/EDNRB/STOML2/CAVIN1/SLC34A1/KRAS/KIF18A/PTK2B/CAVIN2
Cellular component	GO:0060205	cytoplasmic vesicle lumen	29	29/725	2.37634e-05	338/19659	0.000842347	0.000622424	SERPINA1/TIMP3/PSMD14/VEGFD/ISLR/A2M/CLEC3B/CTSH/LYZ/GGH/PSMB7/CFD/EGF/SERPINE1/CLU/ALOX5/TIMP2/ACTN4/SLPI/VWF/LTF/PLAC8/ADA2/SERPING1/OLA1/ITIH4/PRSS2/VEGFA/APOE
Cellular component	GO:0034774	secretory granule lumen	28	28/725	2.42836e-05	321/19659	0.000842347	0.000622424	SERPINA1/TIMP3/PSMD14/VEGFD/ISLR/A2M/CLEC3B/CTSH/LYZ/GGH/PSMB7/CFD/EGF/SERPINE1/CLU/ALOX5/TIMP2/ACTN4/SLPI/VWF/LTF/PLAC8/ADA2/SERPING1/OLA1/ITIH4/PRSS2/VEGFA
Cellular component	GO:0000793	condensed chromosome	22	22/725	2.45448e-05	221/19659	0.000842347	0.000622424	BUB1/SPDL1/ERCC6L/NUP37/MAD2L1/AURKA/CCNB1/CHEK1/ITGB3BP/NEK2/CENPF/NCAPD2/REC8/NDEL1/ZWINT/NCAPD3/NCAPG/HUS1/BUB1B/LRPPRC/BIRC5/SMC2
Cellular component	GO:0031983	vesicle lumen	29	29/725	2.50988e-05	339/19659	0.000842347	0.000622424	SERPINA1/TIMP3/PSMD14/VEGFD/ISLR/A2M/CLEC3B/CTSH/LYZ/GGH/PSMB7/CFD/EGF/SERPINE1/CLU/ALOX5/TIMP2/ACTN4/SLPI/VWF/LTF/PLAC8/ADA2/SERPING1/OLA1/ITIH4/PRSS2/VEGFA/APOE
Cellular component	GO:0097208	alveolar lamellar body	4	4/725	2.59343e-05	6/19659	0.000842347	0.000622424	SFTPB/LAMP3/CTSH/ABCA3
Cellular component	GO:0000777	condensed chromosome kinetochore	14	14/725	2.80028e-05	104/19659	0.000853136	0.000630396	BUB1/SPDL1/ERCC6L/NUP37/MAD2L1/CCNB1/ITGB3BP/NEK2/CENPF/REC8/NDEL1/ZWINT/BUB1B/BIRC5
Cellular component	GO:0031091	platelet alpha granule	13	13/725	2.83678e-05	91/19659	0.000853136	0.000630396	SERPINA1/VEGFD/ISLR/A2M/CFD/EGF/SERPINE1/CLU/ACTN4/VWF/SERPING1/OLA1/VEGFA
Cellular component	GO:0034719	SMN-Sm protein complex	6	6/725	3.12759e-05	18/19659	0.000907001	0.000670198	GEMIN6/SNRPG/SNRPF/SNRPD1/SMN1/SMN2
Cellular component	GO:0000940	condensed chromosome outer kinetochore	5	5/725	4.2936e-05	12/19659	0.00120221	0.000888331	BUB1/SPDL1/CCNB1/CENPF/BUB1B
Cellular component	GO:0044449	contractile fiber part	21	21/725	4.60675e-05	214/19659	0.00124689	0.000921351	LMOD1/NEBL/SYNE2/SDC4/ACTA2/SYNE1/GLRX3/PDLIM3/SYNPO/SPTBN1/PPP1R12B/ACTN4/KRT8/LMAN1/SMN1/SMN2/MYH11/TPM4/ANK3/PLEC/MYL1
Cellular component	GO:0005743	mitochondrial inner membrane	35	35/725	5.19279e-05	463/19659	0.00136018	0.00100506	PHB/CYCS/NDUFS1/MRPL42/MAIP1/NDUFB3/MRPS12/ABCB7/SHMT2/MRPL12/MRPS16/MRPL35/MRPS7/COX7A2L/HSPD1/MRPS18B/LGALS3/MRPL58/NDUFS6/UQCRFS1/NDUFA9/SLC8B1/SLC25A13/MRPL44/TMEM177/PRODH/GUF1/TYMS/UQCRB/STOML2/PPIF/MRPS18C/AURKAIP1/MRPL13/CHCHD3
Cellular component	GO:0044420	extracellular matrix component	9	9/725	6.56558e-05	49/19659	0.00160449	0.00118558	ELN/MFAP4/FBLN5/COL4A2/LAMB3/FBLN1/LAMC2/COL11A2/LAMA3
Cellular component	GO:0030496	midbody	18	18/725	6.88807e-05	172/19659	0.00160449	0.00118558	CEP55/DNM2/TACC1/RAN/MYH10/AURKA/SHCBP1/NEK2/EXOC2/TRIOBP/CDK1/CENPF/KIF4A/IQGAP1/BCL3/RACGAP1/ECT2/BIRC5
Cellular component	GO:0071556	integral component of lumenal side of endoplasmic reticulum membrane	7	7/725	6.91589e-05	29/19659	0.00160449	0.00118558	HLA-DQA1/HLA-DQA2/HLA-DQB2/HLA-E/HLA-DQB1/HLA-DRB5/HLA-DRA
Cellular component	GO:0098553	lumenal side of endoplasmic reticulum membrane	7	7/725	6.91589e-05	29/19659	0.00160449	0.00118558	HLA-DQA1/HLA-DQA2/HLA-DQB2/HLA-E/HLA-DQB1/HLA-DRB5/HLA-DRA
Cellular component	GO:0098687	chromosomal region	28	28/725	9.11076e-05	346/19659	0.00205498	0.00151846	HMBOX1/BUB1/SPDL1/DSCC1/ERCC6L/OIP5/FEN1/MCM6/NUP37/MAD2L1/AURKA/CCNB1/CHEK1/ITGB3BP/NEK2/CDK1/CENPF/NCAPD2/REC8/NDEL1/MRE11/ZWINT/NCAPD3/NCAPG/PRKDC/BUB1B/KIF18A/BIRC5
Cellular component	GO:0000796	condensin complex	4	4/725	0.000114049	8/19659	0.00250291	0.00184944	NCAPD2/NCAPD3/NCAPG/SMC2
Cellular component	GO:0000776	kinetochore	15	15/725	0.000117829	133/19659	0.00251783	0.00186047	BUB1/SPDL1/ERCC6L/NUP37/MAD2L1/CCNB1/ITGB3BP/NEK2/CENPF/REC8/NDEL1/ZWINT/BUB1B/KIF18A/BIRC5
Cellular component	GO:0043292	contractile fiber	21	21/725	0.000122099	229/19659	0.00254217	0.00187845	LMOD1/NEBL/SYNE2/SDC4/ACTA2/SYNE1/GLRX3/PDLIM3/SYNPO/SPTBN1/PPP1R12B/ACTN4/KRT8/LMAN1/SMN1/SMN2/MYH11/TPM4/ANK3/PLEC/MYL1
Cellular component	GO:0005925	focal adhesion	30	30/725	0.000218483	402/19659	0.00443521	0.00327725	ALCAM/ITGA4/CAV1/TNS1/CSRP1/ICAM1/DLC1/CAV2/TGM2/MYH9/CAPN2/SYNE2/SDC4/EVL/PACSIN2/DNM2/ZYX/CD44/ITGA3/MISP/TRIOBP/ACTN4/IQGAP1/FHL1/TPM4/PLEC/KRAS/FES/PTK2B/FLRT3
Cellular component	GO:0005924	cell-substrate adherens junction	30	30/725	0.000248162	405/19659	0.00483426	0.00357211	ALCAM/ITGA4/CAV1/TNS1/CSRP1/ICAM1/DLC1/CAV2/TGM2/MYH9/CAPN2/SYNE2/SDC4/EVL/PACSIN2/DNM2/ZYX/CD44/ITGA3/MISP/TRIOBP/ACTN4/IQGAP1/FHL1/TPM4/PLEC/KRAS/FES/PTK2B/FLRT3
Cellular component	GO:0030662	coated vesicle membrane	17	17/725	0.000250048	174/19659	0.00483426	0.00357211	VAMP2/EGF/HBEGF/TYRP1/LMAN1/DENND1A/HLA-DQA1/HLA-DQA2/HLA-DQB2/ADRB2/VAMP8/LDLR/HLA-E/APOE/HLA-DQB1/HLA-DRB5/HLA-DRA
Cellular component	GO:0001725	stress fiber	9	9/725	0.000289184	59/19659	0.00529239	0.00391064	MYH9/NEBL/ZYX/MYH10/SYNPO/ABLIM1/ACTN4/TPM4/ABLIM3
Cellular component	GO:0097517	contractile actin filament bundle	9	9/725	0.000289184	59/19659	0.00529239	0.00391064	MYH9/NEBL/ZYX/MYH10/SYNPO/ABLIM1/ACTN4/TPM4/ABLIM3
Cellular component	GO:0030055	cell-substrate junction	30	30/725	0.000293298	409/19659	0.00529239	0.00391064	ALCAM/ITGA4/CAV1/TNS1/CSRP1/ICAM1/DLC1/CAV2/TGM2/MYH9/CAPN2/SYNE2/SDC4/EVL/PACSIN2/DNM2/ZYX/CD44/ITGA3/MISP/TRIOBP/ACTN4/IQGAP1/FHL1/TPM4/PLEC/KRAS/FES/PTK2B/FLRT3
Cellular component	GO:0000313	organellar ribosome	11	11/725	0.000347762	87/19659	0.00600814	0.00443951	MRPL42/MRPS12/MRPL12/MRPS16/MRPL35/MRPS7/MRPS18B/MRPL58/MRPL44/MRPS18C/MRPL13
Cellular component	GO:0005761	mitochondrial ribosome	11	11/725	0.000347762	87/19659	0.00600814	0.00443951	MRPL42/MRPS12/MRPL12/MRPS16/MRPL35/MRPS7/MRPS18B/MRPL58/MRPL44/MRPS18C/MRPL13
Cellular component	GO:0000314	organellar small ribosomal subunit	6	6/725	0.000463183	28/19659	0.00763004	0.00563796	MRPL42/MRPS12/MRPS16/MRPS7/MRPS18B/MRPS18C
Cellular component	GO:0005763	mitochondrial small ribosomal subunit	6	6/725	0.000463183	28/19659	0.00763004	0.00563796	MRPL42/MRPS12/MRPS16/MRPS7/MRPS18B/MRPS18C
Cellular component	GO:0035976	transcription factor AP-1 complex	3	3/725	0.000472449	5/19659	0.00763004	0.00563796	JUNB/JUND/FOS
Cellular component	GO:0030016	myofibril	19	19/725	0.000479227	218/19659	0.00763004	0.00563796	LMOD1/NEBL/SYNE2/SDC4/SYNE1/GLRX3/PDLIM3/SYNPO/SPTBN1/PPP1R12B/ACTN4/KRT8/LMAN1/SMN1/SMN2/TPM4/ANK3/PLEC/MYL1
Cellular component	GO:0005911	cell-cell junction	31	31/725	0.000503999	442/19659	0.00787015	0.00581538	CLDN18/TACSTD2/GJA9/PDZD2/MYH9/AQP3/PACSIN2/PPL/ZYX/RPGRIP1L/CDH1/KIT/CLDN5/SYNPO/TMEM47/ACTN4/CLDN7/KRT8/LSR/PMP22/IQGAP1/CEACAM1/TJP2/CLDN4/ANK3/KRT18/PCDH1/F11R/CDCA3/ECT2/FLRT3
Cellular component	GO:0005901	caveola	10	10/725	0.00051521	77/19659	0.00789341	0.00583257	CAV1/DLC1/PTGS2/CAV2/PACSIN2/EHD2/CDH1/CAVIN1/KIF18A/CAVIN2
Cellular component	GO:0005938	cell cortex	23	23/725	0.000548465	292/19659	0.00824729	0.00609405	CAV1/CTGF/FRY/DLC1/MYH9/CAPN2/MLPH/MYH10/CDH1/GLRX3/CLIC5/CLDN5/EXOC2/SPTBN1/MISP/ACTN4/LAMC2/MELK/COBL/FGFR2/TPM4/FMNL1/PTK2B
Cellular component	GO:0005604	basement membrane	11	11/725	0.000565328	92/19659	0.00834629	0.00616721	TIMP3/LAMA2/COL4A2/LAMB3/FBLN1/ANG/LAMC2/THBS4/EGFL6/NTN1/LAMA3
Cellular component	GO:0030667	secretory granule membrane	23	23/725	0.00063162	295/19659	0.00915849	0.00676736	LAMP3/CAV1/OLR1/MOXD1/CEACAM6/NRAS/CAV2/SLC30A5/STOM/ABCA3/VAMP2/LGALS3/CD44/LPCAT1/CXCR1/PTPRB/IQGAP1/CEACAM1/DMBT1/ATP11A/TMBIM1/VAMP8/CA4
Cellular component	GO:0005819	spindle	25	25/725	0.000652039	333/19659	0.0092887	0.00686357	FRY/SPDL1/MYH9/RMDN1/MYH10/MAP1S/MAD2L1/AURKA/SHCBP1/NUSAP1/CCNB1/NEK2/CDK1/CENPF/KIF4A/NDEL1/KIF11/KIF18B/BUB1B/SLC34A1/CDC20/RACGAP1/ECT2/KIF18A/BIRC5
Molecular function	GO:0004556	alpha-amylase activity	5	5/694	9.31675e-08	5/17632	5.65061e-05	4.88884e-05	AMY1A/AMY1B/AMY1C/AMY2A/AMY2B
Molecular function	GO:0103025	alpha-amylase activity (releasing maltohexaose)	5	5/694	9.31675e-08	5/17632	5.65061e-05	4.88884e-05	AMY1A/AMY1B/AMY1C/AMY2A/AMY2B
Molecular function	GO:0061134	peptidase regulator activity	27	27/694	1.66005e-07	220/17632	6.71212e-05	5.80725e-05	SERPINA1/TIMP3/CAV1/PSMD14/SPINT2/A2M/SPINT1/CTSH/SPOCK2/FBLN1/CSTA/SERPINE1/PTTG1/PCOLCE2/TIMP2/NLRP1/SLPI/GPC3/C5/LTF/C4A/C4B/SERPING1/COL6A3/ITIH4/ANOS1/BIRC5
Molecular function	GO:0016160	amylase activity	5	5/694	5.40796e-07	6/17632	0.000163997	0.000141888	AMY1A/AMY1B/AMY1C/AMY2A/AMY2B
Molecular function	GO:0005539	glycosaminoglycan binding	25	25/694	2.35773e-06	222/17632	0.000571986	0.000494875	DPYSL3/ADAMTS5/HMMR/CTGF/CYR61/CLEC3B/NAV2/SPOCK2/SOD3/CD44/PCOLCE2/ANG/PTPRF/HBEGF/LAMC2/THBS4/TGFBR3/FGFR2/LTF/ADA2/NOD2/VEGFA/ANOS1/APOE/LTBP2
Molecular function	GO:0004857	enzyme inhibitor activity	34	34/694	4.51818e-06	371/17632	0.000913425	0.000790285	SERPINA1/TIMP3/SCGB1A1/SPINT2/A2M/FRY/SPINT1/TXNIP/SPOCK2/LGALS3/CSTA/SH3BP5/WARS/APOC1/SERPINE1/PTTG1/ANXA3/PLN/CABIN1/TIMP2/PPP1R12B/SLPI/GPC3/IQGAP1/C5/LTF/C4A/C4B/SERPING1/COL6A3/ITIH4/ANOS1/BIRC5/FGFR1OP
Molecular function	GO:0008201	heparin binding	20	20/694	6.57551e-06	163/17632	0.00113944	0.000985832	ADAMTS5/CTGF/CYR61/CLEC3B/NAV2/SOD3/PCOLCE2/ANG/PTPRF/HBEGF/LAMC2/THBS4/TGFBR3/FGFR2/LTF/ADA2/VEGFA/ANOS1/APOE/LTBP2
Molecular function	GO:0050839	cell adhesion molecule binding	40	40/694	9.23858e-06	486/17632	0.00124427	0.00107653	TACSTD2/EPS8L2/ITGA4/ADAMTS5/GPRC5A/ICAM1/CTGF/CYR61/EMP2/ZC3H15/RARS/PAICS/MYH9/FBLN5/PACSIN2/PPL/CCNB2/MACF1/TSPAN8/UBFD1/RAN/CDH1/ITGA3/CX3CL1/SPTBN1/PTPRF/TIMP2/ACTN4/VWF/TBC1D2/IQGAP1/TJP2/THBS4/MRE11/EGFL6/ANK3/KRT18/OLA1/PLEC/F11R
Molecular function	GO:0030414	peptidase inhibitor activity	21	21/694	1.02578e-05	182/17632	0.00124427	0.00107653	SERPINA1/TIMP3/SPINT2/A2M/SPINT1/SPOCK2/CSTA/SERPINE1/PTTG1/TIMP2/SLPI/GPC3/C5/LTF/C4A/C4B/SERPING1/COL6A3/ITIH4/ANOS1/BIRC5
Molecular function	GO:0061135	endopeptidase regulator activity	21	21/694	1.02578e-05	182/17632	0.00124427	0.00107653	SERPINA1/TIMP3/PSMD14/SPINT2/A2M/SPINT1/SPOCK2/CSTA/SERPINE1/PTTG1/TIMP2/SLPI/C5/LTF/C4A/C4B/SERPING1/COL6A3/ITIH4/ANOS1/BIRC5
Molecular function	GO:0008242	omega peptidase activity	6	6/694	1.34298e-05	15/17632	0.00148094	0.00128129	GGH/UCHL1/GGT1/GGTLC2/GGTLC1/GGT2
Molecular function	GO:0004866	endopeptidase inhibitor activity	20	20/694	1.90903e-05	175/17632	0.00185698	0.00160664	SERPINA1/TIMP3/SPINT2/A2M/SPINT1/SPOCK2/CSTA/SERPINE1/PTTG1/TIMP2/SLPI/C5/LTF/C4A/C4B/SERPING1/COL6A3/ITIH4/ANOS1/BIRC5
Molecular function	GO:0032395	MHC class II receptor activity	5	5/694	1.99017e-05	10/17632	0.00185698	0.00160664	HLA-DQA1/HLA-DQA2/HLA-DQB2/HLA-DQB1/HLA-DRA
Molecular function	GO:0003779	actin binding	35	35/694	2.70064e-05	421/17632	0.00233991	0.00202447	EPS8L2/TNS1/MICAL2/LMOD1/MYH9/NEBL/SYNE2/EVL/SYNE1/MACF1/MLPH/MYH10/MAP1S/TAGLN/SYNPO/ANG/SPTBN1/ABLIM1/MISP/TRIOBP/ACTN4/COBL/MYH11/CEACAM1/TPM4/ANXA8L1/ANXA8/SYNE3/PRKN/NOD2/PLEC/FMNL1/SNTG2/ABLIM3/KIF18A
Molecular function	GO:0002020	protease binding	15	15/694	0.000118342	125/17632	0.00956989	0.00827976	SERPINA1/TIMP3/A2M/HSPD1/CSTA/ITGA3/KIT/SERPINE1/IL1R1/TIMP2/VWF/TNFAIP3/F3/PRKN/LDLR
Molecular function	GO:0005178	integrin binding	15	15/694	0.000129552	126/17632	0.00982163	0.00849756	ADAMTS5/ICAM1/CTGF/CYR61/EMP2/MYH9/FBLN5/TSPAN8/ITGA3/CX3CL1/TIMP2/ACTN4/VWF/THBS4/EGFL6
KEGG pathway	hsa05322	Systemic lupus erythematosus	20	20/391	8.17409e-06	136/8039	0.00194785	0.00169191	HIST1H2AE/C7/HIST1H2BJ/SNRPD1/HIST3H2A/ACTN4/C5/HIST1H2BF/HIST1H2BG/HIST1H2BI/HIST1H2BC/HLA-DQA1/HLA-DQA2/C4A/C4B/HIST1H2AJ/HLA-DMA/HLA-DQB1/HLA-DRB5/HLA-DRA
KEGG pathway	hsa04512	ECM-receptor interaction	15	15/391	1.87959e-05	88/8039	0.00194785	0.00169191	ITGA4/HMMR/LAMA2/SDC4/COL4A2/LAMB3/CD44/ITGA3/SDC1/LAMC2/VWF/THBS4/COL6A2/LAMA3/COL6A3
KEGG pathway	hsa05166	Human T-cell leukemia virus 1 infection	26	26/391	2.0432e-05	219/8039	0.00194785	0.00169191	NFKBIA/ICAM1/CDCA2M3/EGR1/NRAS/FOS/ETS2/CCNB2/ZFP36/RAN/MAD2L1/PTTG1/CHEK1/IL15/IL1R1/EGR2/HLA-DQA1/HLA-DQA2/BUB1B/CDC20/KRAS/HLA-DMA/HLA-E/HLA-DQB1/HLA-DRB5/HLA-DRA
KEGG pathway	hsa04514	Cell adhesion molecules (CAMs)	20	20/391	2.93008e-05	148/8039	0.00209501	0.00181974	CLDN18/ALCAM/ITGA4/ICAM1/SDC4/CDH1/CLDN5/SDC1/PTPRF/CLDN7/CD2/HLA-DQA1/HLA-DQA2/CLDN4/F11R/HLA-DMA/HLA-E/HLA-DQB1/HLA-DRB5/HLA-DRA
KEGG pathway	hsa04610	Complement and coagulation cascades	14	14/391	5.28849e-05	85/8039	0.00302501	0.00262754	SERPINA1/C4BPA/A2M/C7/CFD/SERPINE1/CLU/VWF/C5/F3/C4A/C4B/SERPING1/CPB2
KEGG pathway	hsa05330	Allograft rejection	9	9/391	6.43372e-05	38/8039	0.00306674	0.00266379	IL4/FAS/HLA-DQA1/HLA-DQA2/HLA-DMA/HLA-E/HLA-DQB1/HLA-DRB5/HLA-DRA
KEGG pathway	hsa04640	Hematopoietic cell lineage	15	15/391	7.8148e-05	99/8039	0.0031929	0.00277337	ITGA4/IL4/CD44/ITGA3/KIT/IL1R1/CD2/HLA-DQA1/HLA-DQA2/CD1C/HLA-DMA/IL4R/HLA-DQB1/HLA-DRB5/HLA-DRA
KEGG pathway	hsa04672	Intestinal immune network for IgA production	10	10/391	9.86142e-05	49/8039	0.00352546	0.00306223	ITGA4/IL4/IL15/TNFSF13/HLA-DQA1/HLA-DQA2/HLA-DMA/HLA-DQB1/HLA-DRB5/HLA-DRA
KEGG pathway	hsa05416	Viral myocarditis	11	11/391	0.000124304	60/8039	0.00395011	0.00343108	CYCS/CAV1/ICAM1/LAMA2/HLA-DQA1/HLA-DQA2/HLA-DMA/HLA-E/HLA-DQB1/HLA-DRB5/HLA-DRA
KEGG pathway	hsa04940	Type I diabetes mellitus	9	9/391	0.000179318	43/8039	0.00512849	0.00445463	HSPD1/FAS/HLA-DQA1/HLA-DQA2/HLA-DMA/HLA-E/HLA-DQB1/HLA-DRB5/HLA-DRA
KEGG pathway	hsa04668	TNF signaling pathway	15	15/391	0.000319652	112/8039	0.00761836	0.00661735	JUNB/EDN1/VEGFD/NFKBIA/ICAM1/PTGS2/CXCL2/FOS/CX3CL1/IL15/TNFAIP3/FAS/TRADD/NOD2/BCL3
KEGG pathway	hsa05145	Toxoplasmosis	15	15/391	0.000319652	112/8039	0.00761836	0.00661735	CYCS/NFKBIA/LAMA2/LAMB3/ALOX5/LAMC2/HLA-DQA1/HLA-DQA2/LAMA3/PPIF/LDLR/HLA-DMA/HLA-DQB1/HLA-DRB5/HLA-DRA
KEGG pathway	hsa05323	Rheumatoid arthritis	13	13/391	0.000522286	93/8039	0.0114903	0.00998053	ICAM1/CXCL2/FOS/IL15/IL23A/TNFSF13/HLA-DQA1/HLA-DQA2/HLA-DMA/VEGFA/HLA-DQB1/HLA-DRB5/HLA-DRA
KEGG pathway	hsa05310	Asthma	7	7/391	0.000581103	31/8039	0.0118711	0.0103113	IL4/HLA-DQA1/HLA-DQA2/HLA-DMA/HLA-DQB1/HLA-DRB5/HLA-DRA
KEGG pathway	hsa05332	Graft-versus-host disease	8	8/391	0.000676693	41/8039	0.0129023	0.011207	FAS/HLA-DQA1/HLA-DQA2/HLA-DMA/HLA-E/HLA-DQB1/HLA-DRB5/HLA-DRA
KEGG pathway	hsa05320	Autoimmune thyroid disease	9	9/391	0.000916154	53/8039	0.016053	0.0139438	IL4/FAS/HLA-DQA1/HLA-DQA2/HLA-DMA/HLA-E/HLA-DQB1/HLA-DRB5/HLA-DRA
KEGG pathway	hsa04110	Cell cycle	15	15/391	0.000954202	124/8039	0.016053	0.0139438	CDC23/BUB1/CDC25C/CCNB2/MCM6/MAD2L1/PTTG1/CCNB1/CHEK1/CDK1/ORC6/CDK7/PRKDC/BUB1B/CDC20
KEGG pathway	hsa05321	Inflammatory bowel disease (IBD)	10	10/391	0.00107258	65/8039	0.0170422	0.0148029	IL4/IL23A/HLA-DQA1/HLA-DQA2/NOD2/HLA-DMA/IL4R/HLA-DQB1/HLA-DRB5/HLA-DRA
KEGG pathway	hsa05140	Leishmaniasis	11	11/391	0.0011537	77/8039	0.0173663	0.0150844	ITGA4/NFKBIA/PTGS2/FOS/IL4/HLA-DQA1/HLA-DQA2/HLA-DMA/HLA-DQB1/HLA-DRB5/HLA-DRA
KEGG pathway	hsa05164	Influenza A	18	18/391	0.0014955	170/8039	0.0213857	0.0185757	CYCS/NFKBIA/ICAM1/TPSAB1/EIF2S1/TPSB2/IL33/TNFSF10/FAS/KPNA2/HLA-DQA1/HLA-DQA2/TRADD/PRSS2/HLA-DMA/HLA-DQB1/HLA-DRB5/HLA-DRA
KEGG pathway	hsa04510	Focal adhesion	20	20/391	0.00158762	199/8039	0.0216219	0.0187809	ITGA4/CAV1/VEGFD/CAV2/LAMA2/CAPN2/COL4A2/LAMB3/ZYX/ITGA3/EGF/PPP1R12B/ACTN4/LAMC2/VWF/THBS4/COL6A2/LAMA3/COL6A3/VEGFA
KEGG pathway	hsa04659	Th17 cell differentiation	13	13/391	0.00196966	107/8039	0.0256056	0.0222412	NFKBIA/FOS/IL4/IL1R1/AHR/IL23A/HLA-DQA1/HLA-DQA2/HLA-DMA/IL4R/HLA-DQB1/HLA-DRB5/HLA-DRA
KEGG pathway	hsa05150	Staphylococcus aureus infection	12	12/391	0.00227847	96/8039	0.0283323	0.0246096	ICAM1/CFD/C5/HLA-DQA1/HLA-DQA2/C4A/C4B/KRT18/HLA-DMA/HLA-DQB1/HLA-DRB5/HLA-DRA
KEGG pathway	hsa04933	AGE-RAGE signaling pathway in diabetic complications	12	12/391	0.00321803	100/8039	0.0383482	0.0333094	AGER/EDN1/VEGFD/ICAM1/EGR1/NRAS/COL4A2/FOXO1/SERPINE1/F3/KRAS/VEGFA
KEGG pathway	hsa04658	Th1 and Th2 cell differentiation	11	11/391	0.00484087	92/8039	0.0553796	0.048103	NFKBIA/FOS/11317/IL4/HLA-DQA1/HLA-DQA2/HLA-DMA/IL4R/HLA-DQB1/HLA-DRB5/HLA-DRA
