# Supplementary material for: Identification of potential crucial genes and key pathways in osteosarcoma
Source: Hereditas. 2020 Jul 14;157:29. doi: 10.1186/s41065-020-00142-0 (PMC7362476; doi:10.1186/s41065-020-00142-0)
Supplement: Supplementary file 5 — Additional file 5 Supplementary Table S5. Characteristics of all nodes in the PPI network of the NPDEGs. [file 41065_2020_142_MOESM5_ESM.xlsx]

## Sheet: Sheet1
Supplementary Table S5. Characteristics of all nodes in the PPI network of the NPDEGs.
Name	Type	Degree	MCODE_Cluster	MCODE_Score
HLA-DRA	UP	7	Cluster 1	4
HLA-DQA1	UP	5	Cluster 1	4
HLA-DPA1	UP	5	Cluster 1	4
HLA-DMB	UP	4	Cluster 1	4
CD74	UP	4	Cluster 1	4
SLA	UP			0
FOLR2	UP			2
SLCO2B1	UP			2
ARHGDIB	UP		Cluster 3	3
AIF1	UP			0.5
LCP1	UP			0.666667
GMFG	UP		Cluster 3	2.7
TXNRD1	DOWN		Cluster 4	2
RNASE6	UP			0.666667
EFNA1	UP			0
SEMA4D	UP			0
LEF1	UP			0
ACP5	UP			0
MS4A6A	UP		Cluster 3	2.4
GIMAP4	UP			0
GIMAP6	UP			0
NQO1	DOWN		Cluster 4	2
GCLM	DOWN		Cluster 4	2
ELMO1	UP			0
FCGR2A	UP			1.66667
LAPTM5	UP		Cluster 3	2.7
VAMP8	DOWN		Cluster 2	4
CD163	UP		Cluster 3	2.4
HCLS1	UP		Cluster 3	2.7
IFI30	UP			3
RGS1	UP			0
SERPINE1	DOWN			0
A2M	DOWN			0
CD14	UP		Cluster 3	2.4
LY86	UP		Cluster 3	2.4
MEF2C	UP			0
TCF4	UP			0.666667
CD300A	UP		Cluster 2	4
CD86	UP			1.4
CD53	UP		Cluster 2	4
CYBB	UP		Cluster 2	4
TYROBP	UP		Cluster 2	3.92857
FCER1G	UP		Cluster 2	4
SPP1	UP			0.666667
SPARCL1	DOWN			0
HBA1	UP			0
HBB	UP			0.666667
C1QB	UP		Cluster 3	2.4
C1QA	UP		Cluster 2	3.92857
