# Supplementary material for: Identification of potential crucial genes and key pathways in osteosarcoma
Source: Hereditas. 2020 Jul 14;157:29. doi: 10.1186/s41065-020-00142-0 (PMC7362476; doi:10.1186/s41065-020-00142-0)
Supplement: Supplementary file 6 — Additional file 6 Supplementary Table S6. Biological pathway enrichment analysis of the NPDEGs in the module 1. [file 41065_2020_142_MOESM6_ESM.xlsx]

## Sheet: Supplementary Figure S7
Supplementary Table S6. Biological pathway enrichment analysis of the NPDEGs in the module 1.
Group	Biological pathway	No. of genes in the dataset	No.of genes in the background dataset	Percentage of genes	Term PValue	Term PValue Corrected with Bonferroni method	Associated Genes Found	GOGroups	GOID	GOLevels	Group PValue	Group PValue Corrected with Bonferroni step down
Module 1	antigen processing and presentation of peptide antigen via MHC class II	5	123	0.0406504	1.30344e-11	2.60689e-11	[CD74, HLA-DMB, HLA-DPA1, HLA-DQA1, HLA-DRA]	[Group0]	GO:0002495	[4]	{Group0=1.3034446465072624E-11}	{Group0=1.3034446465072624E-11}
Module 1	antigen processing and presentation of peptide or polysaccharide antigen via MHC class II	5	123	0.0406504	1.30344e-11	2.60689e-11	[CD74, HLA-DMB, HLA-DPA1, HLA-DQA1, HLA-DRA]	[Group0]	GO:0002504	[3]	{Group0=1.3034446465072624E-11}	{Group0=1.3034446465072624E-11}
Module 1	antigen processing and presentation of exogenous peptide antigen via MHC class II	5	119	0.0420168	1.10175e-11	2.20351e-11	[CD74, HLA-DMB, HLA-DPA1, HLA-DQA1, HLA-DRA]	[Group0]	GO:0019886	[5]	{Group0=1.3034446465072624E-11}	{Group0=1.3034446465072624E-11}
