# Supplementary material for: Identification of potential crucial genes and key pathways in osteosarcoma
Source: Hereditas. 2020 Jul 14;157:29. doi: 10.1186/s41065-020-00142-0 (PMC7362476; doi:10.1186/s41065-020-00142-0)
Supplement: Supplementary file 7 — Additional file 7 Supplementary Table S7. Characteristics of all nodes in the PPI network of the PMDEGs. [file 41065_2020_142_MOESM7_ESM.xlsx]

## Sheet: Sheet1
Supplementary Table S7. Characteristics of all nodes in the PPI network of the PMDEGs.
Name	Type	Degree	MCODE_Cluster	MCODE_Score
CDK1	UP	74	Cluster 1	25.8079
CDC20	UP	62	Cluster 1	25.9312
CCNB1	UP	61	Cluster 1	25.8079
KIF11	UP	59	Cluster 1	25.8079
MAD2L1	UP	57	Cluster 1	25.8079
BUB1	UP	57	Cluster 1	25.8079
BUB1B	UP	56	Cluster 1	25.8079
CCNB2	UP	55	Cluster 1	25.8079
AURKA	UP	54	Cluster 1	25.8079
NCAPG	UP	51	Cluster 1	25.8079
RRM2	UP	50	Cluster 1	25.8079
BIRC5	UP	50	Cluster 1	25.8079
NUSAP1	UP	46	Cluster 1	25.8079
CENPF	UP	46	Cluster 1	25.8079
MELK	UP	45	Cluster 1	25.8079
CHEK1	UP	44	Cluster 1	26
RACGAP1	UP	44	Cluster 1	25.9312
ZWINT	UP	44	Cluster 1	25.8079
PTTG1	UP	43	Cluster 1	25.8079
NEK2	UP	42	Cluster 1	25.8079
HMMR	UP	41	Cluster 1	25.8079
DTL	UP	40	Cluster 1	25.8079
RAD51AP1	UP	40	Cluster 1	25.8079
EXO1	UP	40	Cluster 1	24.9288
CEP55	UP	39	Cluster 1	25.8079
VEGFA	DOWN	38	Cluster 3	11
TYMS	UP	38	Cluster 1	23.7949
OIP5	UP	37	Cluster 1	25.8079
EGF	UP	34	Cluster 3	11
FOXM1	UP	34	Cluster 1	25.8079
SMC2	UP	34	Cluster 1	20.917
FEN1	UP	33	Cluster 1	22.9233
TRIP13	UP	33	Cluster 1	25.8079
ECT2	UP	33	Cluster 1	22.9233
CKS2	UP	27	Cluster 1	21.9203
REXO4	UP	25		0
CERKL	UP	25		0
GPRC5A	UP	25		0
MYRF	UP	25		0
CBX7	UP	25		2
ABCC3	DOWN	25		0
MCTS1	UP	25		2
PRAME	UP	25		0
TMEM177	UP	25		0
TDG	UP	25		0
PAICS	UP	25		2
UBFD1	UP	25		0
CHRNA5	UP	25		0
RGCC	UP	25		0
RNASEH1	UP	25		0
CCDC92	UP	25		0
ATAD2	UP	25		14
CNPY2	DOWN	25		0
EHD2	DOWN	25		2
DARS2	UP	25		3
PARPBP	UP	25		6
CTDSPL	UP	25		0
DPH5	UP	25		2
EVL	DOWN	25		0
TFB2M	UP	25	Cluster 5	6.80556
PUS7	UP	25		5
GUF1	UP	25		4
WARS	DOWN	25		3
EEF1B2	UP	25		0.666667
GCFC2	UP	25		5
TAF1B	UP	25		2
BMP2	DOWN	25		1.66667
EGR2	DOWN	25		3.2381
CABIN1	DOWN	25		2
YARS2	UP	25		2.2
SARS2	UP	25		2.2
AK4	UP	25		2
GRB14	DOWN	25		0
SLC25A13	UP	25		0
FGFR1OP	UP	25	Cluster 22	5
PRKDC	UP	25		3
MVB12B	DOWN	25		0
ATP11A	DOWN	25	Cluster 6	5.78571
CTSE	DOWN	25		6
ZBTB16	DOWN	25	Cluster 25	4
RPGRIP1L	UP	25	Cluster 22	4
REC8	DOWN	25	Cluster 23	5
STOML2	UP	25		0
CEP76	UP	25	Cluster 22	5
ARAP2	DOWN	25		0
FOXO1	DOWN	25		2
AK2	UP	25		2
KIF1C	DOWN	25		5
POLR3K	UP	25		2
SNRNP25	UP	25		3
HIST1H2BC	UP	25	Cluster 8	5
CYP26B1	UP	25		0.666667
RAD54L	UP	25	Cluster 1	20.834
NOLC1	UP	25	Cluster 5	6
HIST1H2BG	UP	25	Cluster 8	5
PLEC	DOWN	25	Cluster 13	4.46429
TUBB2B	UP	25	Cluster 18	3
PARK2	UP	25		3
CTPS1	UP	25		2
SHCBP1	UP	25		19.9134
AHCY	UP	25		0.666667
SYNE3	DOWN	25		2
MACF1	DOWN	25		0
H1F0	DOWN	25		1.66667
TNS1	UP	25		3
GFER	DOWN	25		0.4
COA4	UP	25		0.666667
RHOBTB2	DOWN	25		2
ZFP36	DOWN	25		4
CYB5A	DOWN	25		2
PHB	UP	25		1.66667
DNMT3L	UP	25	Cluster 17	3
DNMT3B	UP	25	Cluster 17	3
HIST1H2BF	UP	25	Cluster 8	5
HIST1H2BI	UP	25	Cluster 8	5
KIAA0101	UP	25		14.8918
TACC1	DOWN	25		0
FKBP5	UP	25	Cluster 33	2
PPP1R15A	DOWN	25		0.4
RASGRP1	DOWN	25		2
NDC1	UP	25		3.22222
NME1	UP	25		1.06667
ZYX	DOWN	25		3
ITGB3BP	UP	25	Cluster 14	15
FKBP4	UP	25	Cluster 33	2
NR3C2	DOWN	25	Cluster 33	2
EXOSC7	DOWN	25		4
TTC37	UP	25		0
GGH	UP	25	Cluster 7	5
UBD	DOWN	25		3
HSPA4	UP	25		4
LRPPRC	UP	25		0.666667
MAP1S	DOWN	25		0
RBMX	UP	25	Cluster 5	7
SYNE2	DOWN	25	Cluster 23	5
COX7A2L	UP	25		3
CHCHD3	UP	25		0.5
MTX1	UP	25		0
NUP37	UP	25	Cluster 14	15
HIST1H2AJ	UP	25	Cluster 17	3.10606
NUDT21	UP	25	Cluster 5	7
NDEL1	DOWN	25	Cluster 14	15
MYLIP	DOWN	25	Cluster 25	4
CDCA3	UP	25		18.9095
EIF4B	UP	25	Cluster 13	4
EPAS1	DOWN	25		3
KIF18B	UP	25		14.8897
CDK7	UP	25		4.7619
KPNA2	UP	25		16.9006
ERCC6L	UP	25	Cluster 14	13.3766
SRP19	UP	25	Cluster 13	4.52381
SYNE1	DOWN	25	Cluster 23	5
SCNN1B	DOWN	25		2
TAF9B	UP	25		1.71429
AK6	UP	25	Cluster 26	3
HIST3H2A	UP	25	Cluster 8	5
MTHFD1	UP	25		3
SHMT2	UP	25		3
HIST1H2AE	UP	25	Cluster 8	5
HIST1H2BJ	UP	25	Cluster 17	3.10606
SPDL1	UP	25		17
MTIF2	UP	25	Cluster 2	12
NMD3	UP	25	Cluster 5	6.53333
POLE2	UP	25	Cluster 21	17.9053
HLA-DQB2	DOWN	25	Cluster 4	10
RPA3	UP	25		9
HUS1	UP	25		5
RSL24D1	UP	25	Cluster 5	6.23636
MYBL2	UP	25		13
KIF18A	UP	25		19
LMNB1	UP	25		9
RPL39L	UP	25	Cluster 13	4.28571
RPL26L1	UP	25		3.69231
GEMIN6	UP	25	Cluster 24	4.28571
SGK1	DOWN	25		2
NEDD4L	DOWN	25	Cluster 25	4
FAM98A	UP	25		0
DDX1	UP	25		0.666667
GINS1	UP	25		4.7619
MRE11A	UP	25		1.60714
USP39	UP	25	Cluster 5	7
XPOT	UP	25		3
RAN	UP	25		3.73333
FOSB	DOWN	25		2.47273
ORC6	UP	25		5.78571
MCM6	UP	25	Cluster 21	18.9095
NOC3L	UP	25	Cluster 5	6.80556
WDR12	UP	25	Cluster 5	6.23636
EIF2S1	UP	25	Cluster 13	4.7619
EIF3M	UP	25	Cluster 13	4.46429
KIF4A	UP	25	Cluster 1	26
TK1	UP	25		12
RARS	UP	25		3
EEF1E1	UP	25		0
DSCC1	UP	25		7.56364
RFC3	UP	25	Cluster 21	15.7908
NIP7	UP	25	Cluster 5	6.23636
NOP2	UP	25	Cluster 5	7
RPP40	UP	25		4
POP4	UP	25		0
ICT1	UP	25		9
HEATR1	UP	25	Cluster 5	6.23636
SMN2	UP	25	Cluster 24	4.7619
SMN1	UP	25	Cluster 24	4.7619
NCAPD3	UP	25		9
EMG1	UP	25	Cluster 5	5.78571
DHFR	UP	25		2.2
CYCS	UP	25		3
HSPE1	UP	25		4
HSPD1	UP	25		3
NDUFS6	UP	25	Cluster 11	3.73333
NDUFS1	UP	25	Cluster 11	3.73333
CCT5	UP	25	Cluster 18	2.77778
MRPS7	DOWN	25	Cluster 2	11.8681
PPIH	UP	25	Cluster 5	7
SUPT3H	UP	25	Cluster 26	3
TAF9	UP	25	Cluster 26	3
NCAPD2	UP	25		13.8833
SNRPD1	UP	25	Cluster 5	7
CCT7	UP	25	Cluster 18	2.77778
CCT6A	UP	25	Cluster 18	2.57778
JUND	DOWN	25	Cluster 17	3.2381
NDUFB3	DOWN	25	Cluster 11	3.73333
NDUFA9	UP	25	Cluster 11	4
PSMD14	UP	25	Cluster 15	9
BYSL	UP	25	Cluster 5	6.23636
RIOK2	UP	25	Cluster 5	7
CDC23	UP	25	Cluster 15	10
SNRPF	UP	25	Cluster 5	7
PSMA4	UP	25	Cluster 15	9
PSMB7	UP	25	Cluster 15	9
UQCRFS1	UP	25	Cluster 11	3.73333
UQCRB	UP	25	Cluster 11	4
SNRPG	UP	25	Cluster 5	7
LSM5	UP	25	Cluster 5	7
CDC25C	UP	24	Cluster 1	21.8406
CD44	DOWN	21	Cluster 4	8
MRPS12	UP	21	Cluster 2	11.8681
FOS	DOWN	21		2.15385
ICAM1	DOWN	20	Cluster 4	8
CLU	DOWN	20	Cluster 3	11
TUFM	UP	20	Cluster 2	12
CDH1	DOWN	19	Cluster 20	2.77778
SERPINA1	DOWN	19	Cluster 3	11
NRAS	UP	19	Cluster 6	6
MRPL13	UP	19	Cluster 2	11.8681
ACTN4	DOWN	18	Cluster 3	11
PTGS2	DOWN	18	Cluster 20	2.57778
DNM2	DOWN	18	Cluster 19	3.23077
VWF	DOWN	18	Cluster 3	11
IL4	DOWN	18		1.58333
KRAS	UP	17	Cluster 20	2.4
MRPL12	UP	17	Cluster 2	11.8681
VAMP8	DOWN	16		3.23077
HLA-DQA2	DOWN	16	Cluster 4	10
HLA-DRB5	DOWN	16	Cluster 4	10
HLA-DRA	DOWN	16	Cluster 4	10
HLA-DQA1	DOWN	16	Cluster 4	10
HLA-DQB1	DOWN	16	Cluster 4	10
MRPS16	UP	16	Cluster 2	11.8681
SERPINE1	DOWN	15	Cluster 3	11
A2M	DOWN	15	Cluster 3	11
EGR1	DOWN	15	Cluster 20	2.57778
APOE	DOWN	15	Cluster 12	6
AURKAIP1	UP	15	Cluster 2	11.8681
MRPL35	UP	15	Cluster 2	11.8681
MRPL42	UP	15	Cluster 2	11.8681
MRPL44	UP	15	Cluster 2	11.8681
NFKBIA	DOWN	14		4
CTSH	DOWN	14	Cluster 7	6
TSFM	UP	14	Cluster 2	11.8681
SERPING1	DOWN	13	Cluster 3	11
CAV1	DOWN	13	Cluster 19	3.42857
MRPS18B	UP	13	Cluster 2	11.8681
MRPS18C	UP	13	Cluster 2	11.8681
OLA1	UP	12	Cluster 3	11
ITGA4	UP	12	Cluster 16	4
CFD	DOWN	12	Cluster 3	11
HLA-E	DOWN	12	Cluster 4	8
SDC1	DOWN	12		2.22222
LAMC2	DOWN	12	Cluster 19	3.73333
EDN1	DOWN	12		2.22222
ISLR	DOWN	11	Cluster 3	11
C5	DOWN	11	Cluster 12	5
HLA-DMA	DOWN	11	Cluster 4	10
C4A	DOWN	11	Cluster 12	6
STOM	DOWN	10	Cluster 6	5.78571
CYR61	DOWN	10	Cluster 12	6
KIT	DOWN	10		1.82143
GPC3	DOWN	10	Cluster 12	6
LDLR	DOWN	10	Cluster 12	6
TIMP2	DOWN	9	Cluster 7	5
MMP13	DOWN	9		3
VAMP2	DOWN	9	Cluster 12	6
ITGA3	DOWN	9	Cluster 19	3.73333
ADRB2	DOWN	9	Cluster 12	6
SFTPC	DOWN	9	Cluster 10	3.73333
SFTPB	DOWN	9	Cluster 10	3.73333
OLR1	DOWN	8	Cluster 6	5.78571
SDC4	DOWN	8	Cluster 19	4
PACSIN2	DOWN	8	Cluster 12	6
LAMA3	DOWN	8	Cluster 19	3.73333
MYH9	DOWN	8	Cluster 9	5
SFTPD	DOWN	8	Cluster 10	3.73333
MYH11	DOWN	8	Cluster 9	5
JUNB	DOWN	8		3.42857
CEACAM1	DOWN	7	Cluster 6	5.78571
PTPRB	DOWN	7	Cluster 6	5.78571
CTGF	DOWN	7	Cluster 20	3
GATA6	DOWN	7		2
CX3CL1	DOWN	7	Cluster 12	5
DUSP1	DOWN	7		3.73333
FGFR2	DOWN	7		2.7
LTF	DOWN	7	Cluster 7	5
LYZ	DOWN	7	Cluster 7	5
MYH10	DOWN	7	Cluster 9	5
IQGAP1	DOWN	7		2.14286
TPM4	DOWN	7	Cluster 9	5
SFTPA1	DOWN	7	Cluster 10	3.73333
ACTA2	DOWN	7	Cluster 9	5
NKX2-1	DOWN	6		3
TMBIM1	DOWN	6	Cluster 6	6
CLDN5	DOWN	6	Cluster 20	3
BTG2	DOWN	6	Cluster 20	2.4
FIGF	DOWN	6		5
CLDN7	DOWN	6	Cluster 20	3
SPARCL1	DOWN	6	Cluster 12	6
COL4A2	DOWN	6	Cluster 16	4
GATA2	DOWN	6		2
CEBPA	DOWN	6		1.66667
CYP2B6	DOWN	6		1.2
MYL1	UP	6	Cluster 9	5
GOLM1	UP	6	Cluster 12	6
CXCR1	UP	6	Cluster 12	5
CXCL2	DOWN	6	Cluster 12	5
LAMB3	DOWN	6		4
SFTPA2	DOWN	6	Cluster 10	4
APOC1	DOWN	6		2.7
EDNRB	DOWN	6	Cluster 19	4
NR4A1	DOWN	5		4
CD69	DOWN	5		3
METTL7A	DOWN	5	Cluster 7	5
P2RY14	DOWN	5	Cluster 12	5
TIMP3	DOWN	5		1.06667
COL11A2	UP	5	Cluster 16	4
CLDN4	DOWN	5	Cluster 20	3
FES	DOWN	5		3
SLPI	DOWN	5		4
LAMA2	DOWN	5	Cluster 19	3.73333
CCL21	DOWN	5	Cluster 12	5
GRK5	DOWN	5	Cluster 19	4
COL6A3	UP	5	Cluster 16	4
COL6A2	DOWN	5	Cluster 16	4
ERBB3	DOWN	5		2.7
C4B	DOWN	5		1.2
MUC1	DOWN	4		0.4
IER2	DOWN	4	Cluster 20	2.7
ABCA3	DOWN	4		3
F3	DOWN	4		3
CD2	DOWN	4		0.4
SCGB1A1	DOWN	4	Cluster 10	4
BCL6	DOWN	4		0.4
IL15	DOWN	4		3
LPAR4	UP	4	Cluster 19	4
PLAC8	DOWN	4		2
ADAMTS5	UP	4		1.2
CLDN18	DOWN	4	Cluster 20	3
B3GAT1	UP	4		3
LRP10	DOWN	4		4
AMY1A	DOWN	4		1.2
ADRA1D	UP	4	Cluster 19	4
SPTBN1	DOWN	4		2
ALOX5	DOWN	4		1.66667
TRADD	DOWN	4	Cluster 34	2
HBEGF	UP	4		3
FBLN5	DOWN	4	Cluster 32	1.66667
ELN	DOWN	4		1.2
PAX7	UP	3		0.5
CD1C	DOWN	3		0.5
HPR	DOWN	3		3
F11R	DOWN	3		0.5
TJP2	DOWN	3		2
TAGLN	DOWN	3		2
HSD17B6	DOWN	3		0.5
PPIF	UP	3		2
LPCAT1	DOWN	3		3
CEACAM6	DOWN	3		3
NR0B2	UP	3		2
PRSS8	DOWN	3		2
LGALS3	DOWN	3		0.5
CSTA	DOWN	3	Cluster 28	2
PPL	DOWN	3	Cluster 28	2
DLC1	DOWN	3		0.5
FBLN1	DOWN	3	Cluster 32	1.66667
MAOA	DOWN	3	Cluster 31	2
PPP1R12B	DOWN	3		3
S100A10	DOWN	3		0.5
MFAP4	DOWN	3	Cluster 32	2
TNFAIP3	DOWN	3		0.5
CPB2	DOWN	3		2
LMOD1	DOWN	3		3
C7	DOWN	3		1.66667
GPX3	DOWN	3		0.5
FAS	DOWN	3	Cluster 34	2
C4BPA	DOWN	3		2
DMBT1	DOWN	3		3
KRT8	DOWN	3		2
IL4R	DOWN	3		1.66667
GGT1	DOWN	2		0.666667
LGALS9	DOWN	2		0.666667
KLF6	DOWN	2		0.666667
CCL18	DOWN	2		0.666667
HPGD	DOWN	2		0.666667
AMY2B	DOWN	2		2
AMY2A	DOWN	2		2
AMY1C	DOWN	2		2
TBX2	DOWN	2		0.666667
ALCAM	DOWN	2		0.666667
CPA3	DOWN	2		0.666667
CD52	DOWN	2		0.666667
LSR	DOWN	2		0.666667
C2orf47	DOWN	2		0.666667
TGM2	DOWN	2		0.666667
NR2F1	DOWN	2		2
ISG20	DOWN	2		2
ARTN	UP	2		2
ITIH4	DOWN	2		2
CLEC3B	DOWN	2		2
SPINT1	DOWN	2		2
C12orf5	DOWN	2	Cluster 27	2
THSD1	UP	2		2
SPON2	DOWN	2		2
GPR116	DOWN	2		2
S100A6	DOWN	2		0.666667
SPRR3	UP	2	Cluster 28	2
RAB25	DOWN	2	Cluster 29	2
EXOC2	UP	2		0.666667
ABLIM3	DOWN	2	Cluster 30	2
PTK2B	DOWN	2		0.666667
NTN1	DOWN	2	Cluster 30	2
ABLIM1	DOWN	2	Cluster 30	2
ALDH2	DOWN	2	Cluster 31	2
PFKM	UP	2	Cluster 27	2
FBP1	DOWN	2	Cluster 27	2
MAOB	DOWN	2	Cluster 31	2
PTRF	DOWN	2		0.666667
AMY1B	DOWN	2		2
RABGGTB	DOWN	2	Cluster 29	2
RAB9A	DOWN	2	Cluster 29	2
NOD2	DOWN	2		0.666667
FCN3	DOWN	2		2
PLN	DOWN	2		0.666667
ETS2	DOWN	2		2
ANK3	DOWN	2		0.666667
SOD3	DOWN	2		0.666667
TNFSF10	DOWN	2	Cluster 34	2
DHCR24	DOWN	2		0.666667
KRT18	DOWN	2		2
LAMP3	DOWN	1		0
GGT2	DOWN	1		0
KAL1	DOWN	1		0
LDB2	DOWN	1		0
ABCB6	DOWN	1		0
TPSB2	DOWN	1		0
ISL1	DOWN	1		0
ANG	DOWN	1		0
CYTL1	DOWN	1		0
SLCO2A1	DOWN	1		0
AHR	DOWN	1		0
FOXD3	UP	1		0
CNTN6	DOWN	1		0
LIAS	UP	1		0
GLRX3	UP	1		0
NBL1	DOWN	1		0
RLN1	UP	1		0
INSL4	UP	1		0
SDPR	DOWN	1		0
FOXE1	DOWN	1		0
SETBP1	DOWN	1		0
SYNPO	DOWN	1		0
RPE	UP	1		0
RPEL1	UP	1		0
KCNK3	DOWN	1		0
HNRNPCL1	UP	1		0
HNRNPCL2	UP	1		0
BCL3	DOWN	1		0
CYP27A1	DOWN	1		0
SPINT2	DOWN	1		0
PDLIM3	UP	1		0
HSD17B1	UP	1		0
IL33	DOWN	1		0
TPSAB1	DOWN	1		0
CPM	DOWN	1		0
PMP22	DOWN	1		0
PNPLA4	DOWN	1		0
SH3BP5	DOWN	1		0
CECR1	DOWN	1		0
PCOLCE2	UP	1		0
DPYSL3	DOWN	1		0
IL23A	DOWN	1		0
COBL	DOWN	1		0
NLRP1	DOWN	1		0
RAMP3	DOWN	1		0
GRIA4	DOWN	1		0
TSPAN7	DOWN	1		0
CACNA2D2	DOWN	1		0
LMAN1	DOWN	1		0
AGER	DOWN	1		0
CITED2	DOWN	1		0
TGFBR3	DOWN	1		0
CTF1	DOWN	1		0
HEY1	UP	1		0
PLIN1	DOWN	1		0
LMCD1	DOWN	1		0
SYN3	UP	1		0
CEBPD	DOWN	1		0
ATP2A3	DOWN	1		0
PTGDS	DOWN	1		0
EPHX1	DOWN	1		0
LSS	DOWN	1		0
CAV2	DOWN	1		0
