# Supplementary material for: Identification of potential crucial genes and key pathways in osteosarcoma
Source: Hereditas. 2020 Jul 14;157:29. doi: 10.1186/s41065-020-00142-0 (PMC7362476; doi:10.1186/s41065-020-00142-0)
Supplement: Supplementary file 8 — Additional file 8 Supplementary Table S8. Biological pathway enrichment analysis of the PMDEGs in these modules. [file 41065_2020_142_MOESM8_ESM.xlsx]

## Sheet: Supplementary Figure S7
Supplementary Table S8. Biological pathway enrichment analysis of the PMDEGs in these modules.
Group	GO BP categories	No. of genes in the dataset	No.of genes in the background dataset	Percentage of genes	Term PValue	Term PValue Corrected with Bonferroni method	Associated Genes Found	GOGroups	GOID	GOLevels	Group PValue	Group PValue Corrected with Bonferroni step down
Module 1	nuclear division	19	347	0.054755	8.37819e-24	5.36204e-22	[AURKA, BIRC5, BUB1, BUB1B, CCNB1, CDC20, CKS2, KIF11, KIF4A, MAD2L1, NCAPG, NEK2, NUSAP1, PTTG1, RACGAP1, RAD54L, SMC2, TRIP13, ZWINT]	[Group4, Group5]	GO:0000280	[5]	nuclear division	{Group4=3.943509085914091E-26, Group5=1.433427672066705E-23}	{Group4=1.5774036343656365E-25, Group5=2.86685534413341E-23}
Module 1	organelle fission	19	381	0.0498688	5.02199e-23	1.60704e-21	[AURKA, BIRC5, BUB1, BUB1B, CCNB1, CDC20, CKS2, KIF11, KIF4A, MAD2L1, NCAPG, NEK2, NUSAP1, PTTG1, RACGAP1, RAD54L, SMC2, TRIP13, ZWINT]	[Group4, Group5]	GO:0048285	[4]	organelle fission	{Group4=3.943509085914091E-26, Group5=1.433427672066705E-23}	{Group4=1.5774036343656365E-25, Group5=2.86685534413341E-23}
Module 1	regulation of mitotic nuclear division	15	230	0.0652174	9.39826e-20	2.00496e-18	[AURKA, BUB1, BUB1B, CCNB1, CDC20, CDC25C, CENPF, CHEK1, KIF11, MAD2L1, NEK2, NUSAP1, PTTG1, RAD54L, TRIP13]	[Group6]	GO:0007088	[6, 7]	regulation of mitotic nuclear division	{Group6=3.502055318719738E-26}	{Group6=2.8016442549757906E-25}
Module 1	regulation of chromosome segregation	13	139	0.0935252	3.40198e-19	5.44317e-18	[BUB1, BUB1B, CCNB1, CDC20, CENPF, ECT2, FEN1, MAD2L1, NEK2, PTTG1, RACGAP1, RAD54L, TRIP13]	[Group4, Group6]	GO:0051983	[4]	regulation of chromosome segregation	{Group4=3.943509085914091E-26, Group6=3.502055318719738E-26}	{Group4=1.5774036343656365E-25, Group6=2.8016442549757906E-25}
Module 1	regulation of nuclear division	15	264	0.0568182	7.61361e-19	9.74542e-18	[AURKA, BUB1, BUB1B, CCNB1, CDC20, CDC25C, CENPF, CHEK1, KIF11, MAD2L1, NEK2, NUSAP1, PTTG1, RAD54L, TRIP13]	[Group6]	GO:0051783	[6]	regulation of nuclear division	{Group6=3.502055318719738E-26}	{Group6=2.8016442549757906E-25}
Module 1	nuclear chromosome segregation	15	274	0.0547445	1.33526e-18	1.42428e-17	[BUB1, BUB1B, CCNB1, CDC20, CENPF, KIF4A, MAD2L1, NCAPG, NEK2, NUSAP1, PTTG1, RACGAP1, SMC2, TRIP13, ZWINT]	[Group4, Group5, Group6]	GO:0098813	[3, 4]	nuclear chromosome segregation	{Group4=3.943509085914091E-26, Group5=1.433427672066705E-23, Group6=3.502055318719738E-26}	{Group4=1.5774036343656365E-25, Group5=2.86685534413341E-23, Group6=2.8016442549757906E-25}
Module 1	mitotic nuclear division	13	176	0.0738636	7.93135e-18	7.25152e-17	[AURKA, BIRC5, CCNB1, CDC20, KIF11, KIF4A, MAD2L1, NCAPG, NEK2, NUSAP1, RACGAP1, SMC2, ZWINT]	[Group4, Group5]	GO:0140014	[4, 5, 6]	mitotic nuclear division	{Group4=3.943509085914091E-26, Group5=1.433427672066705E-23}	{Group4=1.5774036343656365E-25, Group5=2.86685534413341E-23}
Module 1	sister chromatid segregation	12	174	0.0689655	4.10814e-16	3.28651e-15	[BUB1, BUB1B, CCNB1, CDC20, KIF4A, MAD2L1, NCAPG, NEK2, NUSAP1, RACGAP1, SMC2, ZWINT]	[Group4, Group5]	GO:0000819	[4, 5]	sister chromatid segregation	{Group4=3.943509085914091E-26, Group5=1.433427672066705E-23}	{Group4=1.5774036343656365E-25, Group5=2.86685534413341E-23}
Module 1	cell cycle checkpoint	13	276	0.0471014	2.8874e-15	2.05327e-14	[AURKA, BUB1, BUB1B, CCNB1, CDC20, CDC25C, CDK1, CENPF, CHEK1, DTL, MAD2L1, TRIP13, ZWINT]	[Group6, Group7]	GO:0000075	[2, 6]	cell cycle checkpoint	{Group6=3.502055318719738E-26, Group7=1.766549274179145E-25}	{Group6=2.8016442549757906E-25, Group7=4.710798064477719E-25}
Module 1	negative regulation of mitotic nuclear division	9	64	0.140625	4.02105e-15	2.57347e-14	[BUB1, BUB1B, CDC20, CENPF, CHEK1, MAD2L1, PTTG1, RAD54L, TRIP13]	[Group6]	GO:0045839	[7, 8]	negative regulation of mitotic nuclear division	{Group6=3.502055318719738E-26}	{Group6=2.8016442549757906E-25}
Module 1	mitotic cell cycle checkpoint	12	214	0.0560748	5.04362e-15	2.93447e-14	[AURKA, BUB1, BUB1B, CCNB1, CDC20, CDC25C, CDK1, CENPF, CHEK1, MAD2L1, TRIP13, ZWINT]	[Group6, Group7]	GO:0007093	[3, 4, 5, 7]	mitotic cell cycle checkpoint	{Group6=3.502055318719738E-26, Group7=1.766549274179145E-25}	{Group6=2.8016442549757906E-25, Group7=4.710798064477719E-25}
Module 1	regulation of sister chromatid segregation	10	116	0.0862069	1.6583e-14	8.84427e-14	[BUB1, BUB1B, CCNB1, CDC20, CENPF, FEN1, MAD2L1, PTTG1, RAD54L, TRIP13]	[Group6, Group7]	GO:0033045	[5, 6, 7]	regulation of sister chromatid segregation	{Group6=3.502055318719738E-26, Group7=1.766549274179145E-25}	{Group6=2.8016442549757906E-25, Group7=4.710798064477719E-25}
Module 1	negative regulation of nuclear division	9	82	0.109756	4.17667e-14	2.05621e-13	[BUB1, BUB1B, CDC20, CENPF, CHEK1, MAD2L1, PTTG1, RAD54L, TRIP13]	[Group6]	GO:0051784	[7]	negative regulation of nuclear division	{Group6=3.502055318719738E-26}	{Group6=2.8016442549757906E-25}
Module 1	mitotic sister chromatid segregation	10	134	0.0746269	7.24049e-14	3.30994e-13	[CCNB1, CDC20, KIF4A, MAD2L1, NCAPG, NEK2, NUSAP1, RACGAP1, SMC2, ZWINT]	[Group4, Group5]	GO:0000070	[4, 5, 6, 7]	mitotic sister chromatid segregation	{Group4=3.943509085914091E-26, Group5=1.433427672066705E-23}	{Group4=1.5774036343656365E-25, Group5=2.86685534413341E-23}
Module 1	microtubule cytoskeleton organization involved in mitosis	10	134	0.0746269	7.24049e-14	3.30994e-13	[AURKA, BIRC5, CCNB1, CDC20, KIF11, KIF4A, MAD2L1, NEK2, NUSAP1, RACGAP1]	[Group5]	GO:1902850	[4, 5, 6]	microtubule cytoskeleton organization involved in mitosis	{Group5=1.433427672066705E-23}	{Group5=2.86685534413341E-23}
Module 1	negative regulation of mitotic sister chromatid segregation	8	53	0.150943	8.50321e-14	3.62803e-13	[BUB1, BUB1B, CDC20, CENPF, MAD2L1, PTTG1, RAD54L, TRIP13]	[Group6]	GO:0033048	[7, 8, 9]	negative regulation of mitotic sister chromatid segregation	{Group6=3.502055318719738E-26}	{Group6=2.8016442549757906E-25}
Module 1	negative regulation of sister chromatid segregation	8	58	0.137931	1.82637e-13	7.30546e-13	[BUB1, BUB1B, CDC20, CENPF, MAD2L1, PTTG1, RAD54L, TRIP13]	[Group6]	GO:0033046	[6, 7, 8]	negative regulation of sister chromatid segregation	{Group6=3.502055318719738E-26}	{Group6=2.8016442549757906E-25}
Module 1	negative regulation of chromosome segregation	8	60	0.133333	2.43123e-13	9.15286e-13	[BUB1, BUB1B, CDC20, CENPF, MAD2L1, PTTG1, RAD54L, TRIP13]	[Group6]	GO:0051985	[5]	negative regulation of chromosome segregation	{Group6=3.502055318719738E-26}	{Group6=2.8016442549757906E-25}
Module 1	regulation of mitotic sister chromatid segregation	9	100	0.09	2.64643e-13	9.40955e-13	[BUB1, BUB1B, CCNB1, CDC20, CENPF, MAD2L1, PTTG1, RAD54L, TRIP13]	[Group4, Group6, Group7]	GO:0033047	[6, 7, 8]	regulation of mitotic sister chromatid segregation	{Group4=3.943509085914091E-26, Group6=3.502055318719738E-26, Group7=1.766549274179145E-25}	{Group4=1.5774036343656365E-25, Group6=2.8016442549757906E-25, Group7=4.710798064477719E-25}
Module 1	negative regulation of mitotic sister chromatid separation	7	45	0.155556	2.75298e-12	9.2732e-12	[BUB1, BUB1B, CDC20, CENPF, MAD2L1, PTTG1, TRIP13]	[Group4, Group6, Group7]	GO:2000816	[7, 8, 9, 10]	negative regulation of mitotic sister chromatid separation	{Group4=3.943509085914091E-26, Group6=3.502055318719738E-26, Group7=1.766549274179145E-25}	{Group4=1.5774036343656365E-25, Group6=2.8016442549757906E-25, Group7=4.710798064477719E-25}
Module 1	negative regulation of chromosome separation	7	47	0.148936	3.8047e-12	1.2175e-11	[BUB1, BUB1B, CDC20, CENPF, MAD2L1, PTTG1, TRIP13]	[Group4, Group6, Group7]	GO:1905819	[6, 7]	negative regulation of chromosome separation	{Group4=3.943509085914091E-26, Group6=3.502055318719738E-26, Group7=1.766549274179145E-25}	{Group4=1.5774036343656365E-25, Group6=2.8016442549757906E-25, Group7=4.710798064477719E-25}
Module 1	regulation of mitotic sister chromatid separation	8	84	0.0952381	4.0082e-12	1.22155e-11	[BUB1, BUB1B, CCNB1, CDC20, CENPF, MAD2L1, PTTG1, TRIP13]	[Group4, Group6, Group7]	GO:0010965	[6, 7, 8, 9]	regulation of mitotic sister chromatid separation	{Group4=3.943509085914091E-26, Group6=3.502055318719738E-26, Group7=1.766549274179145E-25}	{Group4=1.5774036343656365E-25, Group6=2.8016442549757906E-25, Group7=4.710798064477719E-25}
Module 1	regulation of chromosome separation	8	90	0.0888889	7.0684e-12	2.05626e-11	[BUB1, BUB1B, CCNB1, CDC20, CENPF, MAD2L1, PTTG1, TRIP13]	[Group4, Group6, Group7]	GO:1905818	[5, 6]	regulation of chromosome separation	{Group4=3.943509085914091E-26, Group6=3.502055318719738E-26, Group7=1.766549274179145E-25}	{Group4=1.5774036343656365E-25, Group6=2.8016442549757906E-25, Group7=4.710798064477719E-25}
Module 1	mitotic spindle organization	8	91	0.0879121	7.73905e-12	2.15348e-11	[AURKA, BIRC5, CCNB1, CDC20, KIF11, KIF4A, NEK2, RACGAP1]	[Group5]	GO:0007052	[4, 5, 6, 7]	mitotic spindle organization	{Group5=1.433427672066705E-23}	{Group5=2.86685534413341E-23}
Module 1	spindle organization	9	178	0.0505618	5.04223e-11	1.34459e-10	[AURKA, BIRC5, CCNB1, CDC20, KIF11, KIF4A, NEK2, RACGAP1, RAD54L]	[Group5]	GO:0007051	[3, 4, 6]	spindle organization	{Group5=1.433427672066705E-23}	{Group5=2.86685534413341E-23}
Module 1	mitotic spindle assembly checkpoint	6	36	0.166667	7.23806e-11	1.85294e-10	[BUB1, BUB1B, CDC20, CENPF, MAD2L1, TRIP13]	[Group6]	GO:0007094	[5, 6, 7, 9, 10, 11, 12]	mitotic spindle assembly checkpoint	{Group6=3.502055318719738E-26}	{Group6=2.8016442549757906E-25}
Module 1	spindle checkpoint	6	36	0.166667	7.23806e-11	1.85294e-10	[BUB1, BUB1B, CDC20, CENPF, MAD2L1, TRIP13]	[Group6]	GO:0031577	[3, 7]	spindle checkpoint	{Group6=3.502055318719738E-26}	{Group6=2.8016442549757906E-25}
Module 1	spindle assembly checkpoint	6	36	0.166667	7.23806e-11	1.85294e-10	[BUB1, BUB1B, CDC20, CENPF, MAD2L1, TRIP13]	[Group6]	GO:0071173	[4, 8]	spindle assembly checkpoint	{Group6=3.502055318719738E-26}	{Group6=2.8016442549757906E-25}
Module 1	mitotic spindle checkpoint	6	36	0.166667	7.23806e-11	1.85294e-10	[BUB1, BUB1B, CDC20, CENPF, MAD2L1, TRIP13]	[Group6]	GO:0071174	[4, 5, 6, 8]	mitotic spindle checkpoint	{Group6=3.502055318719738E-26}	{Group6=2.8016442549757906E-25}
Module 1	G2/M transition of mitotic cell cycle	9	193	0.0466321	1.04024e-10	2.56058e-10	[AURKA, CCNB1, CCNB2, CDC25C, CDK1, CHEK1, FOXM1, MELK, NEK2]	[Group7]	GO:0000086	[5, 6]	G2/M transition of mitotic cell cycle	{Group7=1.766549274179145E-25}	{Group7=4.710798064477719E-25}
Module 1	cell cycle G2/M phase transition	9	195	0.0461538	1.14055e-10	2.70352e-10	[AURKA, CCNB1, CCNB2, CDC25C, CDK1, CHEK1, FOXM1, MELK, NEK2]	[Group7]	GO:0044839	[4, 5]	cell cycle G2/M phase transition	{Group7=1.766549274179145E-25}	{Group7=4.710798064477719E-25}
Module 1	negative regulation of mitotic metaphase/anaphase transition	6	39	0.153846	1.20726e-10	2.75945e-10	[BUB1, BUB1B, CDC20, CENPF, MAD2L1, TRIP13]	[Group6]	GO:0045841	[8, 9, 10, 11]	negative regulation of mitotic metaphase/anaphase transition	{Group6=3.502055318719738E-26}	{Group6=2.8016442549757906E-25}
Module 1	regulation of mitotic metaphase/anaphase transition	7	76	0.0921053	1.26999e-10	2.80274e-10	[BUB1, BUB1B, CCNB1, CDC20, CENPF, MAD2L1, TRIP13]	[Group4, Group6, Group7]	GO:0030071	[7, 8, 9, 10]	regulation of mitotic metaphase/anaphase transition	{Group4=3.943509085914091E-26, Group6=3.502055318719738E-26, Group7=1.766549274179145E-25}	{Group4=1.5774036343656365E-25, Group6=2.8016442549757906E-25, Group7=4.710798064477719E-25}
Module 1	regulation of metaphase/anaphase transition of cell cycle	7	79	0.0886076	1.67688e-10	3.46194e-10	[BUB1, BUB1B, CCNB1, CDC20, CENPF, MAD2L1, TRIP13]	[Group4, Group6, Group7]	GO:1902099	[6, 7, 8]	regulation of metaphase/anaphase transition of cell cycle	{Group4=3.943509085914091E-26, Group6=3.502055318719738E-26, Group7=1.766549274179145E-25}	{Group4=1.5774036343656365E-25, Group6=2.8016442549757906E-25, Group7=4.710798064477719E-25}
Module 1	negative regulation of metaphase/anaphase transition of cell cycle	6	41	0.146341	1.65908e-10	3.53938e-10	[BUB1, BUB1B, CDC20, CENPF, MAD2L1, TRIP13]	[Group6]	GO:1902100	[7, 8, 9]	negative regulation of metaphase/anaphase transition of cell cycle	{Group6=3.502055318719738E-26}	{Group6=2.8016442549757906E-25}
Module 1	mitotic spindle assembly	6	44	0.136364	2.59361e-10	5.18723e-10	[BIRC5, CDC20, KIF11, KIF4A, NEK2, RACGAP1]	[Group5]	GO:0090307	[5, 6, 7, 8]	mitotic spindle assembly	{Group5=1.433427672066705E-23}	{Group5=2.86685534413341E-23}
Module 1	signal transduction in response to DNA damage	8	151	0.0529801	4.65484e-10	9.02757e-10	[AURKA, CCNB1, CDC25C, CDK1, CHEK1, DTL, FOXM1, RAD54L]	[Group7]	GO:0042770	[4, 5, 6]	signal transduction in response to DNA damage	{Group7=1.766549274179145E-25}	{Group7=4.710798064477719E-25}
Module 1	spindle assembly	7	98	0.0714286	7.79293e-10	1.4669e-09	[AURKA, BIRC5, CDC20, KIF11, KIF4A, NEK2, RACGAP1]	[Group5]	GO:0051225	[4, 5, 7]	spindle assembly	{Group5=1.433427672066705E-23}	{Group5=2.86685534413341E-23}
Module 1	anaphase-promoting complex-dependent catabolic process	7	107	0.0654206	1.45047e-09	2.65228e-09	[AURKA, BUB1B, CCNB1, CDC20, CDK1, MAD2L1, PTTG1]	[Group6, Group7]	GO:0031145	[7, 8, 9, 10, 11]	anaphase-promoting complex-dependent catabolic process	{Group6=3.502055318719738E-26, Group7=1.766549274179145E-25}	{Group6=2.8016442549757906E-25, Group7=4.710798064477719E-25}
Module 1	meiotic nuclear division	8	195	0.0410256	3.53812e-09	6.28999e-09	[AURKA, BUB1, BUB1B, CKS2, PTTG1, RAD54L, SMC2, TRIP13]	[Group6]	GO:0140013	[3, 4, 5, 6]	meiotic nuclear division	{Group6=3.502055318719738E-26}	{Group6=2.8016442549757906E-25}
Module 1	regulation of attachment of spindle microtubules to kinetochore	4	19	0.210526	4.90426e-08	8.25981e-08	[CCNB1, ECT2, NEK2, RACGAP1]	[Group2]	GO:0051988	[5, 6]	regulation of attachment of spindle microtubules to kinetochore	{Group2=4.90426403867168E-8}	{Group2=7.846822461874688E-8}
Module 1	signal transduction involved in DNA integrity checkpoint	6	103	0.0582524	4.83213e-08	8.35827e-08	[AURKA, CCNB1, CDC25C, CDK1, CHEK1, DTL]	[Group6, Group7]	GO:0072401	[4, 5, 6, 7, 8]	signal transduction involved in DNA integrity checkpoint	{Group6=3.502055318719738E-26, Group7=1.766549274179145E-25}	{Group6=2.8016442549757906E-25, Group7=4.710798064477719E-25}
Module 1	signal transduction involved in DNA damage checkpoint	6	103	0.0582524	4.83213e-08	8.35827e-08	[AURKA, CCNB1, CDC25C, CDK1, CHEK1, DTL]	[Group6, Group7]	GO:0072422	[5, 6, 7, 8, 9]	signal transduction involved in DNA damage checkpoint	{Group6=3.502055318719738E-26, Group7=1.766549274179145E-25}	{Group6=2.8016442549757906E-25, Group7=4.710798064477719E-25}
Module 1	signal transduction involved in cell cycle checkpoint	6	104	0.0576923	5.12071e-08	8.40321e-08	[AURKA, CCNB1, CDC25C, CDK1, CHEK1, DTL]	[Group6, Group7]	GO:0072395	[3, 4, 5, 6, 7]	signal transduction involved in cell cycle checkpoint	{Group6=3.502055318719738E-26, Group7=1.766549274179145E-25}	{Group6=2.8016442549757906E-25, Group7=4.710798064477719E-25}
Module 1	chromosome condensation	5	55	0.0909091	7.36842e-08	1.17895e-07	[CCNB1, CDK1, NCAPG, NUSAP1, SMC2]	[Group3, Group7]	GO:0030261	[7]	chromosome condensation	{Group3=8.418270468882938E-8, Group7=1.766549274179145E-25}	{Group3=1.122436062517725E-7, Group7=4.710798064477719E-25}
Module 1	DNA damage response, signal transduction by p53 class mediator	6	117	0.0512821	1.03619e-07	1.61747e-07	[AURKA, CCNB1, CDC25C, CDK1, FOXM1, RAD54L]	[Group7]	GO:0030330	[5, 6, 7]	DNA damage response, signal transduction by p53 class mediator	{Group7=1.766549274179145E-25}	{Group7=4.710798064477719E-25}
Module 1	centrosome separation	3	8	0.375	3.96093e-07	5.89534e-07	[AURKA, KIF11, NEK2]	[Group5]	GO:0051299	[3, 4, 5, 6, 8]	centrosome separation	{Group5=1.433427672066705E-23}	{Group5=2.86685534413341E-23}
Module 1	histone kinase activity	4	31	0.129032	3.91451e-07	5.96497e-07	[AURKA, CCNB1, CDK1, CHEK1]	[Group5, Group7]	GO:0035173	[7, 8, 9]	histone kinase activity	{Group5=1.433427672066705E-23, Group7=1.766549274179145E-25}	{Group5=2.86685534413341E-23, Group7=4.710798064477719E-25}
Module 1	regulation of mitotic centrosome separation	3	9	0.333333	5.93331e-07	8.43849e-07	[CHEK1, KIF11, NEK2]	[Group5]	GO:0046602	[7, 8, 9]	regulation of mitotic centrosome separation	{Group5=1.433427672066705E-23}	{Group5=2.86685534413341E-23}
Module 1	chromosome organization involved in meiotic cell cycle	5	83	0.060241	5.90972e-07	8.59596e-07	[BUB1, BUB1B, RAD54L, SMC2, TRIP13]	[Group6]	GO:0070192	[3, 4, 5]	chromosome organization involved in meiotic cell cycle	{Group6=3.502055318719738E-26}	{Group6=2.8016442549757906E-25}
Module 1	mitotic cytokinesis	5	91	0.0549451	9.35852e-07	1.30205e-06	[CEP55, ECT2, KIF4A, NUSAP1, RACGAP1]	[Group0]	GO:0000281	[4, 5, 6]	mitotic cytokinesis	{Group0=9.358517454507649E-7}	{Group0=1.0695448519437313E-6}
Module 1	positive regulation of G2/M transition of mitotic cell cycle	4	39	0.102564	1.01181e-06	1.37778e-06	[CCNB1, CDC25C, CDK1, DTL]	[Group7]	GO:0010971	[8, 9]	positive regulation of G2/M transition of mitotic cell cycle	{Group7=1.766549274179145E-25}	{Group7=4.710798064477719E-25}
Module 1	positive regulation of cell cycle G2/M phase transition	4	43	0.0930233	1.5096e-06	2.0128e-06	[CCNB1, CDC25C, CDK1, DTL]	[Group7]	GO:1902751	[8]	positive regulation of cell cycle G2/M phase transition	{Group7=1.766549274179145E-25}	{Group7=4.710798064477719E-25}
Module 1	histone phosphorylation	4	49	0.0816327	2.56994e-06	3.35666e-06	[AURKA, CCNB1, CDK1, CHEK1]	[Group5, Group7]	GO:0016572	[6, 7, 8]	histone phosphorylation	{Group5=1.433427672066705E-23, Group7=1.766549274179145E-25}	{Group5=2.86685534413341E-23, Group7=4.710798064477719E-25}
Module 1	meiotic chromosome segregation	5	119	0.0420168	3.53186e-06	4.52078e-06	[BUB1, BUB1B, PTTG1, SMC2, TRIP13]	[Group6]	GO:0045132	[3, 4, 5, 6, 7]	meiotic chromosome segregation	{Group6=3.502055318719738E-26}	{Group6=2.8016442549757906E-25}
Module 1	mitotic nuclear envelope disassembly	3	16	0.1875	3.91802e-06	4.91674e-06	[CCNB1, CCNB2, CDK1]	[Group3, Group7]	GO:0007077	[4, 5, 6, 7]	mitotic nuclear envelope disassembly	{Group3=8.418270468882938E-8, Group7=1.766549274179145E-25}	{Group3=1.122436062517725E-7, Group7=4.710798064477719E-25}
Module 1	mitotic chromosome condensation	3	23	0.130435	1.22733e-05	1.51056e-05	[NCAPG, NUSAP1, SMC2]	[Group3]	GO:0007076	[4, 5, 6, 7, 8]	mitotic chromosome condensation	{Group3=8.418270468882938E-8}	{Group3=1.122436062517725E-7}
Module 1	membrane disassembly	3	24	0.125	1.40075e-05	1.69148e-05	[CCNB1, CCNB2, CDK1]	[Group3, Group7]	GO:0030397	[4]	membrane disassembly	{Group3=8.418270468882938E-8, Group7=1.766549274179145E-25}	{Group3=1.122436062517725E-7, Group7=4.710798064477719E-25}
Module 1	nuclear envelope disassembly	3	24	0.125	1.40075e-05	1.69148e-05	[CCNB1, CCNB2, CDK1]	[Group3, Group7]	GO:0051081	[5, 6]	nuclear envelope disassembly	{Group3=8.418270468882938E-8, Group7=1.766549274179145E-25}	{Group3=1.122436062517725E-7, Group7=4.710798064477719E-25}
Module 1	DNA damage response, signal transduction by p53 class mediator resulting in cell cycle arrest	4	83	0.0481928	2.02522e-05	2.40026e-05	[AURKA, CCNB1, CDC25C, CDK1]	[Group7]	GO:0006977	[6, 7, 8, 9, 10, 11, 12, 13]	DNA damage response, signal transduction by p53 class mediator resulting in cell cycle arrest	{Group7=1.766549274179145E-25}	{Group7=4.710798064477719E-25}
Module 1	signal transduction involved in mitotic cell cycle checkpoint	4	83	0.0481928	2.12477e-05	2.47246e-05	[AURKA, CCNB1, CDC25C, CDK1]	[Group7]	GO:0072413	[4, 5, 6, 7, 8]	signal transduction involved in mitotic cell cycle checkpoint	{Group7=1.766549274179145E-25}	{Group7=4.710798064477719E-25}
Module 1	signal transduction involved in mitotic G1 DNA damage checkpoint	4	83	0.0481928	2.12477e-05	2.47246e-05	[AURKA, CCNB1, CDC25C, CDK1]	[Group7]	GO:0072431	[6, 7, 8, 9, 10, 11, 12]	signal transduction involved in mitotic G1 DNA damage checkpoint	{Group7=1.766549274179145E-25}	{Group7=4.710798064477719E-25}
Module 1	intracellular signal transduction involved in G1 DNA damage checkpoint	4	83	0.0481928	2.12477e-05	2.47246e-05	[AURKA, CCNB1, CDC25C, CDK1]	[Group7]	GO:1902400	[6, 7, 8, 9, 10]	intracellular signal transduction involved in G1 DNA damage checkpoint	{Group7=1.766549274179145E-25}	{Group7=4.710798064477719E-25}
Module 1	signal transduction involved in mitotic DNA damage checkpoint	4	83	0.0481928	2.12477e-05	2.47246e-05	[AURKA, CCNB1, CDC25C, CDK1]	[Group7]	GO:1902402	[6, 7, 8, 9, 10]	signal transduction involved in mitotic DNA damage checkpoint	{Group7=1.766549274179145E-25}	{Group7=4.710798064477719E-25}
Module 1	signal transduction involved in mitotic DNA integrity checkpoint	4	83	0.0481928	2.12477e-05	2.47246e-05	[AURKA, CCNB1, CDC25C, CDK1]	[Group7]	GO:1902403	[5, 6, 7, 8, 9]	signal transduction involved in mitotic DNA integrity checkpoint	{Group7=1.766549274179145E-25}	{Group7=4.710798064477719E-25}
Module 1	mitotic G1 DNA damage checkpoint	4	91	0.043956	3.05572e-05	3.49225e-05	[AURKA, CCNB1, CDC25C, CDK1]	[Group7]	GO:0031571	[5, 6, 7, 8, 9, 10, 11]	mitotic G1 DNA damage checkpoint	{Group7=1.766549274179145E-25}	{Group7=4.710798064477719E-25}
Module 1	mitotic G1/S transition checkpoint	4	91	0.043956	3.05572e-05	3.49225e-05	[AURKA, CCNB1, CDC25C, CDK1]	[Group7]	GO:0044819	[4, 5, 6, 8, 9, 10]	mitotic G1/S transition checkpoint	{Group7=1.766549274179145E-25}	{Group7=4.710798064477719E-25}
Module 1	G1 DNA damage checkpoint	4	92	0.0434783	3.19012e-05	3.58189e-05	[AURKA, CCNB1, CDC25C, CDK1]	[Group7]	GO:0044783	[5, 6, 9]	G1 DNA damage checkpoint	{Group7=1.766549274179145E-25}	{Group7=4.710798064477719E-25}
Module 1	regulation of centrosome cycle	4	93	0.0430108	3.32881e-05	3.67317e-05	[AURKA, CHEK1, KIF11, NEK2]	[Group5, Group7]	GO:0046605	[6, 8]	regulation of centrosome cycle	{Group5=1.433427672066705E-23, Group7=1.766549274179145E-25}	{Group5=2.86685534413341E-23, Group7=4.710798064477719E-25}
Module 1	regulation of sister chromatid cohesion	3	34	0.0882353	4.0854e-05	4.43162e-05	[BUB1, FEN1, RAD54L]	[Group6]	GO:0007063	[6, 7, 8]	regulation of sister chromatid cohesion	{Group6=3.502055318719738E-26}	{Group6=2.8016442549757906E-25}
Module 1	G2 DNA damage checkpoint	3	51	0.0588235	0.000138929	0.000148191	[CDK1, CHEK1, DTL]	[Group7]	GO:0031572	[5, 6, 9]	G2 DNA damage checkpoint	{Group7=1.766549274179145E-25}	{Group7=4.710798064477719E-25}
Module 1	sister chromatid cohesion	3	62	0.0483871	0.000248564	0.000260789	[BUB1, BUB1B, CDC20]	[Group6]	GO:0007062	[3, 4, 5, 6]	sister chromatid cohesion	{Group6=3.502055318719738E-26}	{Group6=2.8016442549757906E-25}
Module 1	nuclear envelope organization	3	66	0.0454545	0.000299119	0.000308768	[CCNB1, CCNB2, CDK1]	[Group3, Group7]	GO:0006998	[4, 5]	nuclear envelope organization	{Group3=8.418270468882938E-8, Group7=1.766549274179145E-25}	{Group3=1.122436062517725E-7, Group7=4.710798064477719E-25}
Module 1	regulation of meiotic cell cycle	3	68	0.0441176	0.000326705	0.00033189	[CDC20, CDC25C, TRIP13]	[Group1]	GO:0051445	[4, 5]	regulation of meiotic cell cycle	{Group1=3.267045235803178E-4}	{Group1=3.267045235803178E-4}
Module 1	cyclin-dependent protein serine/threonine kinase regulator activity	3	70	0.0428571	0.000355881	0.000355881	[CCNB1, CCNB2, CKS2]	[Group7]	GO:0016538	[7, 8, 9, 10, 11, 12]	cyclin-dependent protein serine/threonine kinase regulator activity	{Group7=1.766549274179145E-25}	{Group7=4.710798064477719E-25}
Module 2	mitochondrial translation	14	124	0.112903	2.19853e-31	1.75882e-30	[AURKAIP1, MRPL12, MRPL13, MRPL35, MRPL42, MRPL44, MRPS12, MRPS16, MRPS18B, MRPS18C, MRPS7, MTIF2, TSFM, TUFM]	[Group0]	GO:0032543	[6, 7, 8]	mitochondrial translation	{Group0=7.055255873720456E-30}	{Group0=1.4110511747440912E-29}
Module 2	mitochondrial gene expression	14	157	0.089172	7.05526e-30	5.6442e-29	[AURKAIP1, MRPL12, MRPL13, MRPL35, MRPL42, MRPL44, MRPS12, MRPS16, MRPS18B, MRPS18C, MRPS7, MTIF2, TSFM, TUFM]	[Group0]	GO:0140053	[5]	mitochondrial gene expression	{Group0=7.055255873720456E-30}	{Group0=1.4110511747440912E-29}
Module 2	mitochondrial translational elongation	13	96	0.135417	1.47641e-29	1.18113e-28	[AURKAIP1, MRPL12, MRPL13, MRPL35, MRPL42, MRPL44, MRPS12, MRPS16, MRPS18B, MRPS18C, MRPS7, TSFM, TUFM]	[Group1]	GO:0070125	[6, 7, 8, 9]	mitochondrial translational elongation	{Group1=6.811027212227845E-23}	{Group1=1.362205442445569E-22}
Module 2	translational elongation	13	142	0.0915493	3.17528e-27	2.54023e-26	[AURKAIP1, MRPL12, MRPL13, MRPL35, MRPL42, MRPL44, MRPS12, MRPS16, MRPS18B, MRPS18C, MRPS7, TSFM, TUFM]	[Group1]	GO:0006414	[5, 6, 7, 8]	translational elongation	{Group1=6.811027212227845E-23}	{Group1=1.362205442445569E-22}
Module 2	mitochondrial translational termination	11	97	0.113402	1.98591e-23	1.58872e-22	[AURKAIP1, MRPL12, MRPL13, MRPL35, MRPL42, MRPL44, MRPS12, MRPS16, MRPS18B, MRPS18C, MRPS7]	[Group1]	GO:0070126	[7, 8, 9]	mitochondrial translational termination	{Group1=6.811027212227845E-23}	{Group1=1.362205442445569E-22}
Module 2	translational termination	11	108	0.101852	6.87618e-23	5.50095e-22	[AURKAIP1, MRPL12, MRPL13, MRPL35, MRPL42, MRPL44, MRPS12, MRPS16, MRPS18B, MRPS18C, MRPS7]	[Group1]	GO:0006415	[6, 7, 8]	translational termination	{Group1=6.811027212227845E-23}	{Group1=1.362205442445569E-22}
Module 2	cellular protein complex disassembly	11	154	0.0714286	3.97487e-21	3.1799e-20	[AURKAIP1, MRPL12, MRPL13, MRPL35, MRPL42, MRPL44, MRPS12, MRPS16, MRPS18B, MRPS18C, MRPS7]	[Group1]	GO:0043624	[5]	cellular protein complex disassembly	{Group1=6.811027212227845E-23}	{Group1=1.362205442445569E-22}
Module 2	protein-containing complex disassembly	11	251	0.0438247	9.74557e-19	7.79646e-18	[AURKAIP1, MRPL12, MRPL13, MRPL35, MRPL42, MRPL44, MRPS12, MRPS16, MRPS18B, MRPS18C, MRPS7]	[Group1]	GO:0032984	[4]	protein-containing complex disassembly	{Group1=6.811027212227845E-23}	{Group1=1.362205442445569E-22}
Module 3	platelet degranulation	12	173	0.0693642	3.72587e-25	1.49035e-24	[A2M, ACTN4, CFD, CLU, EGF, ISLR, OLA1, SERPINA1, SERPINE1, SERPING1, VEGFA, VWF]	[Group0]	GO:0002576	[6, 7, 8]	platelet degranulation	{Group0=3.725868110583664E-25}	{Group0=1.1177604331750993E-24}
Module 3	positive regulation of receptor-mediated endocytosis	4	69	0.057971	9.17568e-08	3.67027e-07	[CLU, EGF, SERPINE1, VEGFA]	[Group1]	GO:0048260	[6, 7, 8]	positive regulation of receptor-mediated endocytosis	{Group1=9.175681165065149E-8}	{Group1=2.752704349519545E-7}
Module 3	blood coagulation, intrinsic pathway	3	22	0.136364	3.35542e-07	1.34217e-06	[A2M, SERPING1, VWF]	[Group2]	GO:0007597	[3, 4, 5, 6, 7]	blood coagulation, intrinsic pathway	{Group2=1.298023745599853E-6}	{Group2=3.894071236799559E-6}
Module 3	protein activation cascade	3	34	0.0882353	1.29802e-06	5.19209e-06	[A2M, SERPING1, VWF]	[Group2]	GO:0072376	[2, 4, 5]	protein activation cascade	{Group2=1.298023745599853E-6}	{Group2=3.894071236799559E-6}
Module 3	blood coagulation, fibrin clot formation	3	34	0.0882353	1.29802e-06	5.19209e-06	[A2M, SERPING1, VWF]	[Group2]	GO:0072378	[3, 4, 5, 6]	blood coagulation, fibrin clot formation	{Group2=1.298023745599853E-6}	{Group2=3.894071236799559E-6}
