# Supplementary material for: Identification of potential crucial genes and key pathways in osteosarcoma
Source: Hereditas. 2020 Jul 14;157:29. doi: 10.1186/s41065-020-00142-0 (PMC7362476; doi:10.1186/s41065-020-00142-0)
Supplement: Supplementary file 9 — Additional file 9 Supplementary Table S9. [file 41065_2020_142_MOESM9_ESM.xlsx]

## Sheet: GSE33383
ID	Log2FoldChange	FDR	Significant
APOB	-1.10924	1.18e-38	DOWN
FLJ14834	-2.98912	1.85e-34	DOWN
CXCL6	-2.89569	2.94e-34	DOWN
KRTAP1-5	-0.755628	5.64e-34	Nodiff
WDR69	-0.665937	4.62e-33	Nodiff
HAS1	-1.24065	2.37e-31	DOWN
PGBD3	-0.80505	2.43e-30	Nodiff
THEDC1	-1.26066	2.95e-28	DOWN
IGFBP1	-0.383569	6.41e-28	Nodiff
IRS2	-3.7592	2.09e-26	DOWN
CXCL5	-1.56486	3.95e-26	DOWN
KRTAP1-1	-1.53383	5.47e-26	DOWN
LOC644385	-0.382105	5.87e-26	Nodiff
GDF5	-1.09188	8.82e-26	DOWN
SERPINB2	-1.89349	4.22e-25	DOWN
KRTHA4	-1.49895	2.58e-24	DOWN
PSG5	-0.600522	1.03e-23	Nodiff
AOX1	-3.5709	3.77e-23	DOWN
ERCC6	-0.509386	4.16e-23	Nodiff
CXCL1	-2.27526	1.03e-22	DOWN
ADH1B	-0.625989	1.47e-21	Nodiff
CCBE1	-0.400238	6.91e-21	Nodiff
LRRC2	-0.74601	1.31e-20	Nodiff
NPR3	-1.67918	1.56e-20	DOWN
ZNF425	-0.609954	1.68e-20	Nodiff
2020-03-04	-1.90203	4.44e-20	DOWN
FSIP1	-0.542879	5.32e-20	Nodiff
PAPPA	-3.33192	8.62e-20	DOWN
LOC644376	-0.313311	1.87e-19	Nodiff
FLJ14054	-2.72405	2.59e-19	DOWN
KRTAP2-1	-0.409456	5.96e-19	Nodiff
AMID	-0.819411	7.93e-19	Nodiff
FLJ21062	-1.17964	8.57e-19	DOWN
CHAC1	-0.724611	4.49e-18	Nodiff
LOC90355	-1.12858	4.67e-18	DOWN
PDE1C	-0.281987	6.76e-18	Nodiff
CCL20	-2.12458	7.5e-18	DOWN
KLHL26	-0.562526	1.1e-17	Nodiff
PF4V1	-0.808759	2.94e-17	Nodiff
FGD4	-0.629224	2.94e-17	Nodiff
FLJ30834	-0.89925	3.85e-17	Nodiff
PPAP2B	-2.83457	6.32e-17	DOWN
PIP	-0.563599	6.52e-17	Nodiff
CDC42EP2	-1.07614	6.71e-17	DOWN
SLC22A4	-0.566869	6.83e-17	Nodiff
EDA2R	-0.682037	6.88e-17	Nodiff
ADH1A	-2.19249	9.74e-17	DOWN
LOC644392	-0.214495	3.25e-16	Nodiff
RBPMS	-0.365354	3.81e-16	Nodiff
PLVAP	4.61978	6.01e-16	UP
FGF7	-0.694621	6.08e-16	Nodiff
GALNTL2	-1.57845	6.17e-16	DOWN
TRIM35	-0.576649	1.39e-15	Nodiff
FGF2	-0.251236	2.06e-15	Nodiff
VMD2	-1.00598	3.03e-15	DOWN
IL24	-1.23529	3.38e-15	DOWN
ADM2	-1.68439	9.29e-15	DOWN
RPS6KA2	-3.09103	2.01e-14	DOWN
HSD11B1	-2.44508	2.77e-14	DOWN
KLF15	-0.47597	4.13e-14	Nodiff
LEP	-2.13574	4.42e-14	DOWN
C21orf121	-0.610807	4.44e-14	Nodiff
CTF1	-0.419299	5.07e-14	Nodiff
IGSF4B	-1.49889	7.48e-14	DOWN
FOXO1A	-2.60846	9.31e-14	DOWN
VGLL3	-1.11167	9.84e-14	DOWN
KRTAP2-4	-0.293276	1.37e-13	Nodiff
PSG11	-0.296671	5.12e-13	Nodiff
NMNAT2	-0.977207	6.25e-13	Nodiff
URB	-0.969062	1.07e-12	Nodiff
CITED2	-3.45914	1.08e-12	DOWN
LOC388610	-3.02115	1.14e-12	DOWN
KRTAP9-4	-0.216593	1.33e-12	Nodiff
ACVR1B	-1.05265	1.99e-12	DOWN
ITPKC	-0.70791	3.12e-12	Nodiff
LOC51334	-1.48014	3.47e-12	DOWN
SLC19A3	-0.556077	3.81e-12	Nodiff
SORBS2	-2.58028	4.22e-12	DOWN
STC2	-5.26179	4.24e-12	DOWN
FAS	-0.532133	5.09e-12	Nodiff
PTX3	-3.92764	5.59e-12	DOWN
RNF111	-0.227054	1.02e-11	Nodiff
ELOVL3	-0.285673	1.02e-11	Nodiff
WASF3	-2.52768	1.02e-11	DOWN
CSTA	-0.44064	1.34e-11	Nodiff
LOC389300	-0.632646	1.5e-11	Nodiff
PTGER2	-0.784251	1.79e-11	Nodiff
PISD	-1.55917	2.22e-11	DOWN
FLJ10661	-0.547086	2.34e-11	Nodiff
RNASE1	5.21109	2.9e-11	UP
FGF5	-0.253684	3.19e-11	Nodiff
ARNTL	-1.03074	3.83e-11	DOWN
CRSP6	-0.409829	3.91e-11	Nodiff
WBP4	-1.28051	3.94e-11	DOWN
APOC3	-0.228383	4.93e-11	Nodiff
ROS1	-0.559216	5.72e-11	Nodiff
FAM24B	-0.653319	6.85e-11	Nodiff
RNF141	-0.735264	7.18e-11	Nodiff
FLJ33996	-0.603651	9.07e-11	Nodiff
FLJ39575	-0.74177	2.05e-10	Nodiff
NFASC	-0.368779	2.09e-10	Nodiff
CASC2	-0.177248	2.18e-10	Nodiff
TSRC1	-0.646331	2.39e-10	Nodiff
NRCAM	-2.24381	2.71e-10	DOWN
RUFY2	-0.20302	2.81e-10	Nodiff
SRXN1	-2.30329	2.82e-10	DOWN
2020-03-05	-0.479931	2.85e-10	Nodiff
CLCF1	-1.50171	2.85e-10	DOWN
NQO1	-4.45101	3.3e-10	DOWN
MAFF	-1.32889	4.27e-10	DOWN
FN1	-1.5259	5.56e-10	DOWN
TXNRD1	-2.62188	5.59e-10	DOWN
ARHGDIB	4.16984	5.96e-10	UP
ZBTB16	-1.67427	7.09e-10	DOWN
LOC647499	-0.164234	1.02e-09	Nodiff
FOXD4L1	-0.375779	1.1e-09	Nodiff
ANKRA2	-0.944486	1.1e-09	Nodiff
CXCR4	3.34855	1.43e-09	UP
PHLPPL	-0.664845	1.48e-09	Nodiff
TRAF3IP1	-0.263346	1.49e-09	Nodiff
FLJ27255	-0.148559	1.65e-09	Nodiff
CIDEC	-0.460356	1.65e-09	Nodiff
EIF2S2	-0.822968	1.65e-09	Nodiff
NARG2	-0.190406	1.65e-09	Nodiff
SESN2	-1.17073	1.67e-09	DOWN
PCGF5	-0.391611	1.68e-09	Nodiff
FLJ35630	-0.352293	1.75e-09	Nodiff
C8orf13	-2.386	1.78e-09	DOWN
ABLIM3	-0.863938	1.84e-09	Nodiff
RTN4	-2.05127	1.97e-09	DOWN
FLJ35725	-0.393852	2.44e-09	Nodiff
SNAPC1	-0.943742	2.56e-09	Nodiff
C12orf60	-0.327301	2.68e-09	Nodiff
FLJ14437	-0.652048	2.85e-09	Nodiff
BLOC1S2	-0.697984	2.95e-09	Nodiff
LOC645964	-0.205618	3.19e-09	Nodiff
SH3BP4	-2.59245	3.36e-09	DOWN
C6orf52	-0.707227	3.55e-09	Nodiff
NUFIP1	-0.229197	3.73e-09	Nodiff
ALOX15B	-0.219363	4.23e-09	Nodiff
EXOC8	-0.828929	4.42e-09	Nodiff
IGFBP4	-4.41358	4.88e-09	DOWN
FLJ33860	-0.189107	5.25e-09	Nodiff
PYGB	-1.91328	5.76e-09	DOWN
BAX	-0.490295	5.82e-09	Nodiff
TWIST2	-0.930397	6.01e-09	Nodiff
C6orf194	-0.161122	6.24e-09	Nodiff
CCDC11	-0.259562	6.24e-09	Nodiff
SLC16A6	-0.401486	6.24e-09	Nodiff
EFEMP1	-3.39418	6.59e-09	DOWN
LEPR	-1.46684	7.35e-09	DOWN
PPP1R14A	-1.68367	7.38e-09	DOWN
DGCR13	-0.603822	7.62e-09	Nodiff
C13orf21	-1.34289	7.79e-09	DOWN
ISG20L1	-2.09046	7.9e-09	DOWN
THAP6	-0.253069	7.9e-09	Nodiff
LOC648517	-2.04694	8.19e-09	DOWN
KCTD9	-1.21243	9.12e-09	DOWN
ARSJ	-0.818289	1.05e-08	Nodiff
PNPLA2	-1.16785	1.07e-08	DOWN
WNT5A	-2.45964	1.17e-08	DOWN
C16orf45	-1.22914	1.17e-08	DOWN
SERAC1	-0.742651	1.36e-08	Nodiff
BCL2L1	-2.31508	1.66e-08	DOWN
ZNF628	-0.239293	1.84e-08	Nodiff
PEO1	-1.34224	2.27e-08	DOWN
ARID5B	-2.19879	2.42e-08	DOWN
UPK1A	-0.216497	2.69e-08	Nodiff
NPAS1	-1.25523	2.82e-08	DOWN
C1QR1	3.43968	3.25e-08	UP
PRP2	-0.733873	3.26e-08	Nodiff
DOCK5	-0.593841	3.29e-08	Nodiff
MGST1	-3.87916	4.08e-08	DOWN
CAMTA2	-0.339912	4.62e-08	Nodiff
HERC4	-1.26856	4.86e-08	DOWN
ZNF219	-1.2955	5.13e-08	DOWN
GPAM	-1.10496	5.5e-08	DOWN
LATS2	-1.0556	5.52e-08	DOWN
NR2F1	-1.52272	6.04e-08	DOWN
UBQLN3	-0.185227	6.2e-08	Nodiff
MMP9	6.70267	6.46e-08	UP
FLJ90579	-0.161567	6.78e-08	Nodiff
BCL6	-2.53526	6.93e-08	DOWN
MCFD2	-1.53335	7.06e-08	DOWN
COL1A1	2.81595	7.6e-08	UP
CRLF1	-2.99201	7.76e-08	DOWN
IL18R1	-0.995098	8.09e-08	Nodiff
SENP3	-0.192147	8.29e-08	Nodiff
C10orf47	-0.811737	8.38e-08	Nodiff
DSP	-0.925828	8.38e-08	Nodiff
FHL2	-3.92989	8.65e-08	DOWN
IL8	-4.94181	8.77e-08	DOWN
C9orf150	-0.725005	9.92e-08	Nodiff
FLJ39378	-0.348964	9.93e-08	Nodiff
C3orf33	-0.285461	9.93e-08	Nodiff
NUAK2	-0.228445	1e-07	Nodiff
CYP1B1	-4.44816	1.03e-07	DOWN
TRIB3	-3.13565	1.04e-07	DOWN
TYROBP	4.79753	1.04e-07	UP
MST150	-1.28693	1.04e-07	DOWN
PRKAA1	-0.832812	1.13e-07	Nodiff
LOC645332	-0.228553	1.13e-07	Nodiff
RCBTB1	-0.290796	1.19e-07	Nodiff
PNRC1	-0.173119	1.25e-07	Nodiff
TSPYL4	-0.140622	1.38e-07	Nodiff
PRKAG2	-1.28111	1.41e-07	DOWN
TMEM22	-0.937219	1.47e-07	Nodiff
CITED4	-0.930316	1.58e-07	Nodiff
C21orf100	-0.116542	1.62e-07	Nodiff
TRIM4	-0.425218	1.62e-07	Nodiff
KIAA1754	-1.99712	1.67e-07	DOWN
OAZ3	-0.165248	1.69e-07	Nodiff
CCDC68	-1.32665	1.71e-07	DOWN
C16orf52	-0.4827	1.73e-07	Nodiff
PTER	-0.717472	1.74e-07	Nodiff
LOC92345	-0.482658	1.78e-07	Nodiff
CPEB2	-0.0980229	1.84e-07	Nodiff
SPP1	6.24364	1.85e-07	UP
COLEC12	3.50407	2.28e-07	UP
S100A4	4.47878	2.35e-07	UP
PALM2-AKAP2	-0.299576	2.4e-07	Nodiff
ZNF319	-1.10083	2.4e-07	DOWN
STXBP4	-0.365064	2.4e-07	Nodiff
CCL5	-3.315	2.49e-07	DOWN
MPP5	-0.851407	2.52e-07	Nodiff
STAM	-0.940306	2.74e-07	Nodiff
CSF1R	4.61944	2.74e-07	UP
LOC143188	-0.0996061	2.76e-07	Nodiff
SLC3A2	-2.17854	3.04e-07	DOWN
LOC653113	-0.361064	3.04e-07	Nodiff
FAM50B	-1.16427	3.09e-07	DOWN
ZNF79	-0.465386	3.14e-07	Nodiff
XPC	-1.33224	3.29e-07	DOWN
ZNF584	-0.299374	3.42e-07	Nodiff
LOC124220	-0.302309	3.53e-07	Nodiff
SCLY	-0.332015	3.7e-07	Nodiff
COX11	-0.537487	3.8e-07	Nodiff
TMEM128	-0.354074	4.17e-07	Nodiff
MOCOS	-1.75082	4.29e-07	DOWN
EIF5A2	-0.910338	4.3e-07	Nodiff
LOC285550	-0.451258	4.5e-07	Nodiff
Bles03	-1.36771	4.5e-07	DOWN
MGC34824	-0.130562	4.62e-07	Nodiff
PARVA	-1.1239	5.27e-07	DOWN
CSF2	-0.496792	5.27e-07	Nodiff
GGTLA1	-0.89667	5.59e-07	Nodiff
ARRDC4	-1.29143	5.63e-07	DOWN
FLJ13265	-0.129009	5.86e-07	Nodiff
ARHGAP22	-0.472454	5.87e-07	Nodiff
TGIF	-1.96106	6.06e-07	DOWN
LOC652612	-0.961234	6.25e-07	Nodiff
KLHL21	-1.82736	6.84e-07	DOWN
CD74	4.7976	6.94e-07	UP
ELK3	-0.411366	6.99e-07	Nodiff
MRPL10	-0.159723	7.03e-07	Nodiff
IGSF4	3.30819	7.23e-07	UP
MOCS3	-0.22203	7.23e-07	Nodiff
LOC653726	-0.457604	8.82e-07	Nodiff
STAMBPL1	-1.57946	9.1e-07	DOWN
KIAA1008	-0.241522	9.3e-07	Nodiff
PPP1R3C	-3.08808	9.48e-07	DOWN
SAA1	-1.16427	9.51e-07	DOWN
LRRC8D	-1.50478	1e-06	DOWN
MON1A	-0.258701	1.01e-06	Nodiff
PEX7	-0.834397	1.02e-06	Nodiff
TNFAIP3	-1.99808	1.05e-06	DOWN
STS	-0.317982	1.06e-06	Nodiff
FOSL1	-1.59342	1.07e-06	DOWN
UBAP1	-1.31782	1.09e-06	DOWN
BDNF	-2.28289	1.21e-06	DOWN
PML	-0.972977	1.21e-06	Nodiff
LOC400456	-0.104215	1.23e-06	Nodiff
SP100	-0.299529	1.42e-06	Nodiff
CRIM1	-1.00591	1.42e-06	DOWN
C1QA	4.867	1.46e-06	UP
SCAMP4	-0.397874	1.49e-06	Nodiff
C6orf35	-0.180152	1.55e-06	Nodiff
QRSL1	-0.228743	1.65e-06	Nodiff
LOC130576	-1.71609	1.68e-06	DOWN
KIAA0157	-1.28773	2.07e-06	DOWN
ANKRD29	-0.247107	2.14e-06	Nodiff
APOD	-3.59467	2.17e-06	DOWN
BPY2IP1	-1.04174	2.4e-06	DOWN
LOC649151	-0.128128	2.5e-06	Nodiff
ABTB2	-0.823329	2.51e-06	Nodiff
SLC27A3	2.25643	2.52e-06	UP
RABGEF1	-1.14959	2.58e-06	DOWN
MAOA	-3.19403	2.68e-06	DOWN
MANSC1	-0.587947	2.71e-06	Nodiff
C9orf152	-0.154654	2.83e-06	Nodiff
FLJ41841	-1.04052	2.96e-06	DOWN
TBN	-0.241267	3.02e-06	Nodiff
ZNF574	-0.431785	3.04e-06	Nodiff
C10orf10	-3.35133	3.25e-06	DOWN
NLN	-0.318817	3.55e-06	Nodiff
FOXD4	-0.110577	3.68e-06	Nodiff
RPP30	-0.132506	3.69e-06	Nodiff
PDK4	-2.03089	3.7e-06	DOWN
WIG1	-2.04198	3.75e-06	DOWN
GAS6	-4.2134	3.75e-06	DOWN
KRT7	-1.04006	3.85e-06	DOWN
GHITM	-1.41201	3.88e-06	DOWN
RALGDS	2.00074	4.17e-06	UP
FKBP5	-1.77707	4.22e-06	DOWN
GOT1	-1.40879	4.28e-06	DOWN
MXRA5	4.77035	4.61e-06	UP
CD3EAP	-0.193263	4.61e-06	Nodiff
RND3	-2.31981	4.61e-06	DOWN
PHLDA3	-1.98403	4.61e-06	DOWN
VWCE	-0.90848	4.68e-06	Nodiff
PRSS27	-0.136699	4.79e-06	Nodiff
DDX52	-0.184356	4.9e-06	Nodiff
LAPTM5	3.50197	4.93e-06	UP
RASL10B	-0.206911	5.05e-06	Nodiff
GPR116	2.37346	5.05e-06	UP
RNMTL1	-1.23266	5.49e-06	DOWN
CBLL1	-0.514404	5.49e-06	Nodiff
SEC14L2	-0.831474	5.7e-06	Nodiff
APOE	4.28268	5.8e-06	UP
AVPI1	-2.40153	6.08e-06	DOWN
FLYWCH1	-0.477121	6.1e-06	Nodiff
FBXL8	-0.217542	6.1e-06	Nodiff
ELL2	-1.7311	6.1e-06	DOWN
MRPS36	-0.347559	6.33e-06	Nodiff
FMN2	-1.14445	6.53e-06	DOWN
ZNF622	-1.4789	6.53e-06	DOWN
ALKBH	-0.780095	6.7e-06	Nodiff
KCNE4	-0.428734	6.79e-06	Nodiff
PHYH2	-1.40974	7.16e-06	DOWN
CHRNA10	-0.27618	7.41e-06	Nodiff
MAFB	2.75314	7.45e-06	UP
PSAT1	-3.07284	7.67e-06	DOWN
HLA-DMB	3.80017	8.24e-06	UP
SEC23IP	-0.870024	8.32e-06	Nodiff
SH2D4A	-0.897099	8.35e-06	Nodiff
MGC2654	-1.05973	8.48e-06	DOWN
TCF21	-1.15017	9.09e-06	DOWN
HPS5	-0.987749	9.39e-06	Nodiff
GJC1	-0.628223	9.39e-06	Nodiff
ZNF646	-0.289307	9.39e-06	Nodiff
MGC19764	-0.786921	9.62e-06	Nodiff
SHBG	-0.270374	9.69e-06	Nodiff
SERPINE1	-3.78439	9.77e-06	DOWN
CDKN1A	-3.25104	9.77e-06	DOWN
C16orf5	-0.597776	9.88e-06	Nodiff
C6orf188	-0.364742	9.98e-06	Nodiff
NEXN	-1.35007	1.01e-05	DOWN
LOC283050	-0.312837	1.07e-05	Nodiff
C1orf109	-0.156445	1.09e-05	Nodiff
ZNF408	-0.635074	1.09e-05	Nodiff
GCNT1	-1.52824	1.1e-05	DOWN
PRKD1	-1.25898	1.1e-05	DOWN
CALR	1.2752	1.11e-05	UP
ADARB1	-2.62792	1.13e-05	DOWN
GRPEL1	-1.12129	1.15e-05	DOWN
OLFML2B	3.81897	1.18e-05	UP
REST	-0.195533	1.18e-05	Nodiff
LOC647596	-0.129249	1.18e-05	Nodiff
HLA-DRA	4.9045	1.2e-05	UP
STMN2	-2.15547	1.25e-05	DOWN
SMYD5	-0.244472	1.26e-05	Nodiff
STEAP2	-0.920433	1.26e-05	Nodiff
LCP1	3.27191	1.27e-05	UP
TNFRSF10B	-1.83002	1.34e-05	DOWN
CSF1	-0.590727	1.35e-05	Nodiff
FSTL3	-2.53434	1.35e-05	DOWN
SLC7A1	-1.77835	1.37e-05	DOWN
KCNK15	-0.154844	1.45e-05	Nodiff
FLJ90024	-0.103617	1.45e-05	Nodiff
PKD1L2	-0.259276	1.48e-05	Nodiff
ETF1	-1.21786	1.54e-05	DOWN
HUS1B	-0.199814	1.54e-05	Nodiff
GPR1	-1.01692	1.54e-05	DOWN
TNFRSF10D	-0.805874	1.56e-05	Nodiff
SQSTM1	-3.05959	1.57e-05	DOWN
GPR176	-0.468526	1.57e-05	Nodiff
HAVCR2	2.98247	1.62e-05	UP
AKR1B10	-0.441338	1.63e-05	Nodiff
USP53	-0.436097	1.72e-05	Nodiff
REEP3	-0.516364	1.72e-05	Nodiff
GLRX	-2.3897	1.78e-05	DOWN
SOLH	-0.506514	1.86e-05	Nodiff
EPS8	-1.6046	1.88e-05	DOWN
BCCIP	-1.28762	1.92e-05	DOWN
DCUN1D3	-1.31923	1.96e-05	DOWN
FLJ32549	-0.376111	2.01e-05	Nodiff
KLC2	-0.253639	2.09e-05	Nodiff
DDX21	-1.91112	2.13e-05	DOWN
ADAMTS1	-2.24842	2.15e-05	DOWN
C12orf40	-0.0913417	2.15e-05	Nodiff
TMEM51	1.81525	2.16e-05	UP
TUSC2	-0.49021	2.17e-05	Nodiff
C1QB	4.30558	2.18e-05	UP
C18orf37	-1.12538	2.35e-05	DOWN
CD59	-1.47437	2.35e-05	DOWN
LFNG	2.71108	2.38e-05	UP
LOC643032	-0.0931803	2.38e-05	Nodiff
DUSP10	-0.780216	2.4e-05	Nodiff
LOC653386	-0.302716	2.53e-05	Nodiff
PSG9	-0.0950405	2.66e-05	Nodiff
PAWR	-1.28865	2.67e-05	DOWN
CCNH	-0.996227	2.69e-05	Nodiff
YTHDC2	-0.415387	2.76e-05	Nodiff
BRCC2	-0.174182	2.76e-05	Nodiff
DKK1	-4.59092	2.77e-05	DOWN
PDE1A	-1.15188	3.01e-05	DOWN
SLC44A1	-1.89394	3.01e-05	DOWN
KCNAB2	0.118788	3.23e-05	Nodiff
PNLIPRP3	-0.100157	3.31e-05	Nodiff
TSC22D1	-1.98123	3.32e-05	DOWN
PTK2B	-0.511854	3.36e-05	Nodiff
GIMAP4	3.16456	3.36e-05	UP
STX19	-0.140704	3.4e-05	Nodiff
LOC203427	-0.465725	3.42e-05	Nodiff
C17orf64	-0.108495	3.42e-05	Nodiff
HAK	-2.17741	3.44e-05	DOWN
C19orf4	-1.26313	3.47e-05	DOWN
ADM	-4.10715	3.55e-05	DOWN
PAPOLG	-0.12084	3.55e-05	Nodiff
ELL	-0.605557	3.55e-05	Nodiff
LRRC34	-0.357968	3.59e-05	Nodiff
SOX18	2.65108	3.59e-05	UP
KIAA0971	-0.434674	3.59e-05	Nodiff
ADAMTSL5	-0.248531	3.6e-05	Nodiff
MTHFD2L	-0.665381	3.61e-05	Nodiff
SSB	-1.55708	3.81e-05	DOWN
TIPARP	-1.70081	3.83e-05	DOWN
IDH2	1.99319	3.83e-05	UP
ARMETL1	-0.191029	3.84e-05	Nodiff
C10orf83	-0.562555	3.85e-05	Nodiff
RNF36	-0.315893	3.87e-05	Nodiff
GCLC	-1.36163	3.87e-05	DOWN
SMURF1	-0.556068	3.91e-05	Nodiff
POPDC3	-0.964159	3.92e-05	Nodiff
VWF	3.36818	4.3e-05	UP
LOC389674	1.65946	4.41e-05	UP
LOC646008	-0.0693311	4.42e-05	Nodiff
C1QC	4.07915	4.49e-05	UP
FLJ11259	-2.28628	4.52e-05	DOWN
EPAS1	-2.30757	4.52e-05	DOWN
C12orf61	-0.15756	4.58e-05	Nodiff
TFPI2	-0.843935	4.65e-05	Nodiff
NDUFAF1	-1.06494	4.65e-05	DOWN
NKIRAS1	-0.907286	4.75e-05	Nodiff
SLC6A9	-1.21482	4.78e-05	DOWN
C6orf70	-0.827874	4.95e-05	Nodiff
LTBP2	-1.93895	4.96e-05	DOWN
ABCC3	-2.11774	4.96e-05	DOWN
AIF1	3.33941	5.02e-05	UP
ELMO1	1.49723	5.03e-05	UP
MT2A	-2.84951	5.06e-05	DOWN
HIPK2	-1.73123	5.11e-05	DOWN
PPAPDC2	-0.475873	5.15e-05	Nodiff
ZNF592	-0.162956	5.16e-05	Nodiff
FTH1	-2.14332	5.19e-05	DOWN
FAM100A	-0.800439	5.29e-05	Nodiff
PHF15	-1.43996	5.32e-05	DOWN
TOM1L1	-0.436014	5.38e-05	Nodiff
EVL	2.30663	5.38e-05	UP
PLAC8L1	-0.483297	5.38e-05	Nodiff
RAB11FIP5	-1.67649	5.45e-05	DOWN
AFF4	-1.12188	5.48e-05	DOWN
ZFP95	-0.299962	5.59e-05	Nodiff
RRM2B	-1.07643	5.66e-05	DOWN
GADD45A	-1.84055	5.72e-05	DOWN
C9orf9	-0.673841	5.75e-05	Nodiff
PPP1R8	-0.556276	5.85e-05	Nodiff
CUL4B	-0.403226	5.91e-05	Nodiff
ZNF295	-0.952767	6.07e-05	Nodiff
WIRE	-0.383192	6.2e-05	Nodiff
HOXC8	-2.13758	6.29e-05	DOWN
NEDD4	-1.20845	6.29e-05	DOWN
RPS27L	-1.71502	6.7e-05	DOWN
SEMA4D	1.88704	6.71e-05	UP
BVES	-0.905097	6.76e-05	Nodiff
HSPA9B	-1.42339	6.88e-05	DOWN
DCBLD2	-1.9015	6.9e-05	DOWN
KIAA1644	-2.37242	7.35e-05	DOWN
LOC653980	0.154488	7.35e-05	Nodiff
STAB1	2.97819	7.39e-05	UP
KLF9	-2.09525	7.42e-05	DOWN
COX4NB	-0.76907	7.42e-05	Nodiff
CAPN2	-0.706612	7.42e-05	Nodiff
LOC390245	-0.0819598	7.52e-05	Nodiff
RASGRP3	1.21415	7.54e-05	UP
OKL38	-1.22898	7.55e-05	DOWN
CTGF	-3.15989	7.56e-05	DOWN
ZNF651	-0.589006	7.78e-05	Nodiff
FLJ43339	-1.69642	7.78e-05	DOWN
ZNFN1A5	-0.347931	7.78e-05	Nodiff
DGKA	-0.679894	7.78e-05	Nodiff
MTCH2	-0.385667	7.81e-05	Nodiff
ARHGAP12	-0.628857	8.19e-05	Nodiff
FBXW11	-0.897093	8.24e-05	Nodiff
ZNF507	-0.17429	8.24e-05	Nodiff
MGC13040	-1.04337	9.15e-05	DOWN
ZBTB8OS	-0.194611	9.27e-05	Nodiff
CRP	-0.0923401	9.42e-05	Nodiff
FBXO30	-0.800244	9.78e-05	Nodiff
ZNHIT2	-0.662454	9.83e-05	Nodiff
FLJ20758	-0.123582	9.83e-05	Nodiff
LOC651665	-0.0838972	9.86e-05	Nodiff
ACTR8	-0.367233	9.89e-05	Nodiff
TRIAP1	-0.792456	0.000100661	Nodiff
ANKRD1	-1.32689	0.000100667	DOWN
RELB	-0.784435	0.000101529	Nodiff
SEL1L	-0.250065	0.000101529	Nodiff
C10orf73	-0.360392	0.000101529	Nodiff
LOC401284	-0.148173	0.00010543	Nodiff
GARS	-1.73792	0.000106492	DOWN
AQP1	3.56146	0.000110208	UP
PDIA4	1.70863	0.000112325	UP
COPS8	-1.45601	0.000112325	DOWN
FYCO1	-1.14364	0.000115715	DOWN
KITLG	-0.685009	0.000115715	Nodiff
KIAA0690	-1.02017	0.000118169	DOWN
FEZ2	-1.2699	0.000120279	DOWN
TMED6	-0.103266	0.000120279	Nodiff
HNRPF	-0.443403	0.00012113	Nodiff
TAC1	-0.241698	0.000122545	Nodiff
FIS	-0.113625	0.000123367	Nodiff
RTF1	-0.201578	0.000124232	Nodiff
LOC441019	-1.9706	0.000126355	DOWN
TMEM129	-0.378869	0.000128794	Nodiff
TRAF3IP2	-1.76391	0.000130118	DOWN
SDCBP2	-0.338131	0.000132712	Nodiff
ELF1	-1.23489	0.000140392	DOWN
SIRT6	-0.168995	0.000141211	Nodiff
LIMA1	-1.84365	0.000141648	DOWN
PTCD1	-0.681473	0.00014322	Nodiff
THBS1	-4.46417	0.000143255	DOWN
SLC38A1	-2.06857	0.000143255	DOWN
ASNS	-2.35214	0.000144331	DOWN
DDX54	-0.405147	0.000148758	Nodiff
XG	-0.252716	0.000152363	Nodiff
PLSCR3	-0.207451	0.000152912	Nodiff
SBF2	-0.153134	0.000156212	Nodiff
CAV1	-2.12182	0.000158496	DOWN
LIMS2	-0.62113	0.000158596	Nodiff
TERF2	-0.823092	0.000160012	Nodiff
MMP3	-1.21848	0.00016025	DOWN
FJX1	-1.30085	0.00016051	DOWN
PRDM10	-0.31245	0.000161691	Nodiff
MAPRE2	1.13699	0.000167916	UP
LOC283157	-0.0788984	0.000168617	Nodiff
GCLM	-1.49496	0.000169735	DOWN
BST1	-0.174048	0.000173794	Nodiff
UBQLN1	-1.04922	0.00017431	DOWN
SLC7A2	-2.23455	0.000175219	DOWN
LARP5	-0.954971	0.000175608	Nodiff
DYRK3	-1.47922	0.000179504	DOWN
CD9	2.24446	0.000180106	UP
LOC91614	-0.307683	0.000180726	Nodiff
ANKRD28	-0.221922	0.000180726	Nodiff
RNF146	-0.103182	0.00018593	Nodiff
TIGD6	-0.128731	0.000187252	Nodiff
TGFB3	2.54959	0.000191286	UP
DECR2	-1.05632	0.000193649	DOWN
ANKRD13	-0.767307	0.000193871	Nodiff
SQRDL	-1.58309	0.000195525	DOWN
MPG	-0.19865	0.000200797	Nodiff
LOC650251	-0.108626	0.000200797	Nodiff
MLYCD	-0.453713	0.000201838	Nodiff
C17orf63	-0.620285	0.000202092	Nodiff
ZNF71	-0.154864	0.000202092	Nodiff
WDR3	-0.157837	0.000205674	Nodiff
PPP2R2A	-1.26883	0.00020677	DOWN
ADH6	0.0863934	0.000207305	Nodiff
VASH1	1.87491	0.000207322	UP
LOC388574	-0.711991	0.000207356	Nodiff
IFIT5	-0.54908	0.000208304	Nodiff
ANKRD42	-0.136887	0.000210204	Nodiff
REXO2	-1.59292	0.000211374	DOWN
NOG	-0.403514	0.000213628	Nodiff
SLC7A11	-0.393225	0.000214545	Nodiff
C1orf124	-0.444866	0.000220554	Nodiff
COL18A1	2.22514	0.000223244	UP
RSNL2	-0.886211	0.000223244	Nodiff
LOC144233	-0.806862	0.000223327	Nodiff
FLJ45422	-0.136456	0.000223327	Nodiff
LIN7A	-0.251825	0.000229452	Nodiff
GAL3ST1	-0.109707	0.000229778	Nodiff
ADAM19	2.08272	0.000230433	UP
JTV1	-1.46354	0.000233272	DOWN
LOC153561	1.21434	0.000235459	UP
FOXC2	-0.74552	0.000236555	Nodiff
RPP38	-0.336791	0.000241304	Nodiff
EPB41L3	2.51386	0.000243069	UP
LOC653425	-0.0735643	0.000245359	Nodiff
LOC647760	-0.133352	0.000245359	Nodiff
RNPC3	-0.17153	0.000245359	Nodiff
COX15	-0.964881	0.00024779	Nodiff
LOC643862	2.53055	0.000247961	UP
LOC653308	-0.491738	0.000247961	Nodiff
MESDC2	-0.163248	0.000249857	Nodiff
C12orf5	-0.822138	0.00025243	Nodiff
SARS	-1.24257	0.00025243	DOWN
EDG2	-2.20115	0.000252544	DOWN
FCER1G	3.33858	0.000253978	UP
WDR78	-0.108169	0.000254471	Nodiff
SPATA2	-0.338209	0.000254471	Nodiff
C6orf113	-0.536366	0.000254471	Nodiff
DDAH1	-1.90674	0.000257106	DOWN
G0S2	-0.853912	0.000260558	Nodiff
PHB	-1.0759	0.000260558	DOWN
LEF1	1.8877	0.000264446	UP
EIF4EBP3	-0.795882	0.000265985	Nodiff
GCC1	-0.948857	0.000269531	Nodiff
LOC57149	-1.26414	0.000269547	DOWN
TMEM115	-0.969584	0.000273051	Nodiff
TTLL1	-0.380595	0.000273097	Nodiff
TRIM32	-0.762432	0.000273644	Nodiff
GUSB	1.78426	0.00027462	UP
C20orf95	-0.0702836	0.000278254	Nodiff
KIAA1622	-0.269481	0.000280903	Nodiff
NOL1	-1.42472	0.000286071	DOWN
SART3	-0.24209	0.00029431	Nodiff
C9orf6	-0.657772	0.000300935	Nodiff
CEBPB	-1.94848	0.000304661	DOWN
TBL1XR1	-0.798037	0.000304661	Nodiff
RNASET2	2.2487	0.00030715	UP
NOLA3	-1.28902	0.00030715	DOWN
F25965	-0.28929	0.000308282	Nodiff
ALCAM	-2.47076	0.000309195	DOWN
CYP1A1	-0.0853342	0.000309195	Nodiff
VGCNL1	-0.0944134	0.0003102	Nodiff
MATN2	3.29713	0.000312079	UP
LOC649367	-0.0963492	0.000312227	Nodiff
MGST2	1.62449	0.00031243	UP
FLG	-0.116247	0.00031292	Nodiff
ZNF268	-0.149522	0.00031292	Nodiff
LOC645781	-0.143499	0.000314326	Nodiff
CCDC23	1.47173	0.000314326	UP
LHFP	-2.04724	0.000323954	DOWN
MGLL	-1.13903	0.000324499	DOWN
MRRF	-0.815741	0.000326927	Nodiff
LOC651325	-0.104429	0.00032845	Nodiff
PPIL4	-0.0944374	0.000329893	Nodiff
FLJ41131	-0.438366	0.000330208	Nodiff
TICAM1	-1.04549	0.000340141	DOWN
LOC643373	1.42114	0.000341298	UP
SPATA18	-1.74571	0.000351858	DOWN
LARP1	-1.21627	0.00036346	DOWN
BCL9L	-0.426269	0.00037387	Nodiff
STS-1	-1.16291	0.00038243	DOWN
MRPS22	-0.975891	0.000384314	Nodiff
LOC653943	-0.585561	0.000385352	Nodiff
DPF2	-1.09042	0.000385663	DOWN
SSU72	-1.30141	0.000388336	DOWN
TCF8	-0.257686	0.000389635	Nodiff
TNKS1BP1	-1.01591	0.000390738	DOWN
SERPINB8	-0.795913	0.000394737	Nodiff
ZNFX1	-1.34261	0.000394737	DOWN
LOC128439	-0.71418	0.000396508	Nodiff
HCCS	-0.516589	0.000402994	Nodiff
QSCN6	-0.364725	0.000408105	Nodiff
NDUFC2	-0.213123	0.000412307	Nodiff
ZNF403	-0.983376	0.000413279	Nodiff
LOC642420	-0.0580149	0.000413279	Nodiff
DDOST	1.26421	0.000426923	UP
LOC646997	-0.0726456	0.00042912	Nodiff
ZNF167	-0.449751	0.000431569	Nodiff
C16orf28	-0.618131	0.000445876	Nodiff
RAB21	-0.794425	0.000445876	Nodiff
IGFBP2	-3.07388	0.000456636	DOWN
PITPNA	-0.429338	0.000461914	Nodiff
FOXQ1	-1.83602	0.000462366	DOWN
KTN1	-0.557631	0.000470955	Nodiff
PEX14	-0.539797	0.000475726	Nodiff
PELO	-1.28826	0.000479475	DOWN
PECAM1	1.76541	0.000481454	UP
LOC647974	-0.0675234	0.000483458	Nodiff
C10orf119	-0.352268	0.0004895	Nodiff
C6orf166	-1.08965	0.000490303	DOWN
HEYL	2.2768	0.000492739	UP
KLHL18	-0.400091	0.000492739	Nodiff
CCND1	-3.16378	0.000496148	DOWN
LARS2	-0.588745	0.00050151	Nodiff
C3orf1	-1.03821	0.00050538	DOWN
LOC653188	1.14571	0.000510086	UP
CRNKL1	-0.295389	0.000510521	Nodiff
NOB1P	-0.882803	0.000512214	Nodiff
TRIM25	-0.252717	0.000520107	Nodiff
ARHGEF6	1.65103	0.000521303	UP
LOC650887	-0.0851865	0.000521392	Nodiff
LOC654037	-0.293739	0.000524214	Nodiff
LAMA5	2.00549	0.000528307	UP
ATAD1	-0.811399	0.000529528	Nodiff
RECK	-0.809235	0.000530518	Nodiff
ZNF434	-0.526775	0.000532853	Nodiff
ZNF419	-0.601521	0.00053428	Nodiff
WASL	-1.14079	0.00053428	DOWN
ZNF213	-0.760519	0.00053428	Nodiff
FLJ11193	-0.33666	0.000535558	Nodiff
ZNF498	-0.156329	0.000537054	Nodiff
FBXO22	-1.01731	0.000545367	DOWN
IRF2BP1	-0.418227	0.000548111	Nodiff
C1orf69	-0.29968	0.000548414	Nodiff
BRI3	-1.66482	0.000557832	DOWN
TOPORS	-0.541388	0.000562299	Nodiff
CDKL3	-0.251583	0.000563558	Nodiff
PPIF	-0.208062	0.00057239	Nodiff
MAP1LC3B	-1.27043	0.000576296	DOWN
H19	3.99603	0.000576296	UP
LOC643382	-0.125097	0.000589432	Nodiff
CYP2B7P1	-0.0645673	0.000594844	Nodiff
TNFAIP6	-2.15967	0.000596589	DOWN
KIAA2002	-0.0844585	0.000598223	Nodiff
OSR1	-0.156207	0.000601662	Nodiff
CARHSP1	1.49506	0.000611562	UP
RGS4	-1.88369	0.000611562	DOWN
DYSF	1.8456	0.000614917	UP
FLJ22662	2.12534	0.000614917	UP
LOC653651	-0.13706	0.00062746	Nodiff
SOCS5	-0.31561	0.000635627	Nodiff
HSA9761	-1.17388	0.000635968	DOWN
LOC645895	1.61829	0.000635968	UP
LOC344595	-0.482013	0.000635968	Nodiff
ZNF197	-0.34719	0.000640386	Nodiff
ADPN	-0.0859558	0.000641735	Nodiff
FADS3	-1.6596	0.000641998	DOWN
FBS1	-0.297306	0.000651123	Nodiff
MS4A6A	3.27996	0.000661515	UP
STEAP1	-2.2506	0.000669295	DOWN
HIGD2BP	-0.0748835	0.000669295	Nodiff
HLA-DPA1	3.78801	0.000688367	UP
COL1A2	1.76033	0.000692515	UP
LOC649948	-0.06667	0.000698303	Nodiff
CDC42EP3	-0.880642	0.000701358	Nodiff
PARP1	1.48061	0.000703889	UP
RASSF2	1.46711	0.000707449	UP
C12orf29	-0.900302	0.000709592	Nodiff
IFT140	-0.290379	0.000716393	Nodiff
CHIC2	-1.54319	0.000718995	DOWN
KIAA0553	-0.185942	0.000718995	Nodiff
C6orf96	-0.504971	0.000724234	Nodiff
ZNF23	-0.542095	0.000728617	Nodiff
CDK7	-1.0833	0.000729421	DOWN
GDF15	-1.39811	0.000734187	DOWN
COL8A1	-3.83857	0.000736555	DOWN
RSPO3	-1.3321	0.000738628	DOWN
C14orf149	-0.685794	0.000756842	Nodiff
PRKAB1	-0.774474	0.000782306	Nodiff
PLAC2	-0.150735	0.00080738	Nodiff
EVA1	1.35642	0.000813723	UP
KIAA0556	-0.68046	0.000815889	Nodiff
POLDIP2	-0.549339	0.000815889	Nodiff
LOC440926	1.06292	0.000817111	UP
ELAC1	-0.136584	0.000817111	Nodiff
F8	-0.23213	0.000817475	Nodiff
IGSF6	2.3692	0.0008258	UP
LOC648823	-0.107001	0.0008258	Nodiff
PERP	-1.24382	0.000839997	DOWN
TP53RK	-0.787453	0.000841172	Nodiff
PPP3CC	-1.20825	0.000842375	DOWN
STX6	-0.817774	0.00084679	Nodiff
VMO1	-1.33367	0.000848651	DOWN
TRAPPC4	-1.1439	0.000866293	DOWN
NPR2	-0.872887	0.000880372	Nodiff
ZCRB1	-0.550278	0.000887303	Nodiff
AMOT	1.45163	0.000888087	UP
DDX24	-1.0329	0.000890074	DOWN
LOC645659	-0.253601	0.000891812	Nodiff
CCT5	-0.558461	0.000897248	Nodiff
PLSCR4	-1.65925	0.00090193	DOWN
QRICH1	-0.143426	0.000902292	Nodiff
GTPBP4	-1.34293	0.000902292	DOWN
GFPT1	-1.27201	0.000909024	DOWN
TOR1AIP2	-0.306078	0.000933056	Nodiff
EFTUD1	-0.713633	0.000938864	Nodiff
VPS39	-0.794204	0.000951344	Nodiff
CNP	-0.149439	0.000969594	Nodiff
LCP2	2.02489	0.000969594	UP
NOC3L	-0.713686	0.000972914	Nodiff
NPY2R	-0.146218	0.000976955	Nodiff
STEAP4	-0.597667	0.000976955	Nodiff
LOC648615	-0.168769	0.000978254	Nodiff
PCNP	-1.05545	0.000988995	DOWN
TSSK6	-0.063888	0.00100225	Nodiff
FDXR	-1.60735	0.00100225	DOWN
TRIM24	0.957283	0.00100692	Nodiff
NFIL3	-1.54436	0.00100829	DOWN
OGFOD1	-1.00829	0.00101234	DOWN
PCK2	-1.06203	0.00102537	DOWN
TPD52L1	-1.76216	0.00103462	DOWN
STXBP1	-0.213194	0.00104361	Nodiff
SNX10	2.64566	0.00104842	UP
SLC9A8	-0.428685	0.00106087	Nodiff
LOC283219	-0.309495	0.00106304	Nodiff
SENP1	-0.141654	0.00106321	Nodiff
KIF9	-0.074115	0.00106462	Nodiff
ARHGEF5	-0.451955	0.00107347	Nodiff
CCNDBP1	-1.21515	0.00107347	DOWN
NUMB	-0.732268	0.00107757	Nodiff
LOC652685	-0.990883	0.00108972	Nodiff
WDR36	-0.815326	0.00111207	Nodiff
HEAB	-0.695992	0.00111617	Nodiff
LOC643505	-0.106257	0.00112701	Nodiff
FUNDC2	-0.139471	0.00113284	Nodiff
LRRFIP2	-0.876682	0.00114546	Nodiff
SLC25A30	-0.106133	0.00116688	Nodiff
SIX1	-0.62963	0.00116849	Nodiff
ADH5	-0.573145	0.00118742	Nodiff
ABCF2	-0.856648	0.00118871	Nodiff
BTG1	-1.34428	0.00119127	DOWN
MASP1	-0.252173	0.0012176	Nodiff
RANBP5	-0.742907	0.001224	Nodiff
LOC653626	-1.7002	0.001224	DOWN
C21orf63	-0.973651	0.001224	Nodiff
HSPC065	-0.763232	0.00122693	Nodiff
EGFR	-0.823919	0.00124725	Nodiff
SOD2	-2.2828	0.00124805	DOWN
ZMYND12	-0.254144	0.00124805	Nodiff
TFDP2	-0.326369	0.00125567	Nodiff
STAT1	-2.20502	0.00125567	DOWN
ABCA6	-0.543611	0.00125741	Nodiff
CTSK	3.83558	0.00127503	UP
ABCC1	-0.46298	0.00127532	Nodiff
TP53	-0.252271	0.00128724	Nodiff
INSIG1	-1.40366	0.00131157	DOWN
PLEK	2.11591	0.00131316	UP
TNFRSF11B	-1.83128	0.00132707	DOWN
ITGA5	-1.85746	0.00132926	DOWN
CCDC55	-0.625743	0.00132926	Nodiff
DENND2A	1.92089	0.00132926	UP
SPG20	-0.427616	0.00134643	Nodiff
C6orf199	-0.157104	0.00135292	Nodiff
C10orf110	-0.119022	0.00136847	Nodiff
LBP	-1.09684	0.00136967	DOWN
FLJ12681	-0.351876	0.00136967	Nodiff
FN5	1.2748	0.0013729	UP
WNT5B	-2.26501	0.00137406	DOWN
HCLS1	2.33748	0.00140701	UP
MARCKSL1	1.94392	0.00141426	UP
SH2D3C	1.24721	0.00142548	UP
SMAD2	-0.249861	0.00143461	Nodiff
ENC1	-1.17738	0.00143461	DOWN
PRO0149	-0.864585	0.00146778	Nodiff
KIAA1961	-0.840344	0.00147593	Nodiff
RAB27B	-0.1988	0.0014775	Nodiff
TRIP6	-1.20367	0.0014775	DOWN
C2orf33	-0.875312	0.0014905	Nodiff
KIAA1729	-0.984551	0.00149338	Nodiff
CTTNBP2NL	-0.436078	0.00149349	Nodiff
PIGZ	-0.454002	0.00149349	Nodiff
PNMA2	-1.50667	0.00150927	DOWN
C9orf88	-1.5425	0.00151477	DOWN
NYD-SP11	-0.0625236	0.00152122	Nodiff
DNAJA3	-1.08209	0.00152847	DOWN
CYP11A1	-0.675187	0.00154545	Nodiff
FLJ90086	-0.132361	0.00155486	Nodiff
LOC441528	-0.252973	0.00162362	Nodiff
PLCG2	1.2713	0.00162362	UP
RPL32	-0.183828	0.00162362	Nodiff
CDH5	1.5388	0.00162796	UP
LOC402670	-0.0774582	0.0016394	Nodiff
SLC30A1	-0.614507	0.00164767	Nodiff
ZNF717	-0.227892	0.00165131	Nodiff
GNB5	-0.166189	0.00166285	Nodiff
ZNF96	-0.163246	0.00167532	Nodiff
CAV2	-1.5868	0.00168415	DOWN
C1orf201	-0.37986	0.00169005	Nodiff
MTMR9	-0.782615	0.0016956	Nodiff
SLC1A1	-0.510142	0.00169756	Nodiff
REPS1	-0.236996	0.00170717	Nodiff
AKR1C3	-2.28536	0.00171766	DOWN
MRPL49	-0.947859	0.00173453	Nodiff
TMEM42	-1.05434	0.00173699	DOWN
NAV2	-0.418637	0.001739	Nodiff
ABAT	-0.122475	0.00174844	Nodiff
P2RX5	-0.0812993	0.00174844	Nodiff
CNOT4	-0.858434	0.00174844	Nodiff
COL5A2	2.11776	0.00176438	UP
WHSC2	-0.442688	0.00176567	Nodiff
ATF3	-2.45029	0.00177516	DOWN
QARS	1.10607	0.00181654	UP
KIAA0753	-0.411567	0.00181654	Nodiff
RNASE6	1.89836	0.00183475	UP
DUSP23	-2.09111	0.00183475	DOWN
NUSAP1	1.81496	0.00183475	UP
LOC650683	-0.14131	0.00185233	Nodiff
PSCD4	2.00344	0.00186636	UP
LOC88523	-1.38105	0.00187989	DOWN
ALDH1A3	-1.84737	0.00189166	DOWN
FLJ22555	-0.986955	0.00190174	Nodiff
THUMPD3	-0.303297	0.00191468	Nodiff
CENTA2	2.00703	0.00194673	UP
LOC642216	-0.0713024	0.00195432	Nodiff
STXBP5	-0.837336	0.00196158	Nodiff
LOC651682	-0.0593902	0.00198395	Nodiff
CTNNA1	-1.00385	0.00198675	DOWN
DHX32	-0.998486	0.00199199	Nodiff
FAM11B	-0.705991	0.00200077	Nodiff
ATIC	-1.35645	0.00208022	DOWN
CNTNAP3	-0.356455	0.00208869	Nodiff
ARHGAP24	-1.07292	0.00211272	DOWN
CUTC	-0.741751	0.00212203	Nodiff
TRIM22	-1.65465	0.00212346	DOWN
SLC9A7	-0.268726	0.00213164	Nodiff
IGF2	-3.34892	0.00213678	DOWN
LOC644690	0.0684069	0.00216956	Nodiff
PSPN	-0.151693	0.002179	Nodiff
PRSS12	-0.0747593	0.00220702	Nodiff
TMC6	0.949774	0.00222956	Nodiff
HBA1	5.3753	0.00222956	UP
TSG101	-0.882559	0.00227796	Nodiff
PTCD2	-0.413358	0.00228083	Nodiff
ZNF670	-0.095037	0.00228083	Nodiff
RUNDC1	-0.578323	0.00231468	Nodiff
MAGEE1	-0.129238	0.00233155	Nodiff
TXNL4B	-0.461987	0.00234437	Nodiff
ANAPC13	-0.989906	0.00234437	Nodiff
SEPP1	3.06041	0.00235472	UP
PI4KII	-0.370178	0.00235482	Nodiff
2020-09-04	2.24861	0.00236742	UP
KIAA0427	-0.890919	0.00240127	Nodiff
LOC642749	2.56647	0.00240735	UP
GATA6	-0.0559078	0.00240984	Nodiff
CPVL	2.08546	0.00241574	UP
GPR148	-0.0639536	0.00245643	Nodiff
ARMC2	-0.121151	0.00246719	Nodiff
NFE2L2	-1.39308	0.00247216	DOWN
ZFP3	-0.454834	0.00247216	Nodiff
ZDHHC3	-0.806077	0.00247216	Nodiff
KPNA4	-0.899506	0.00247216	Nodiff
NME5	-0.414846	0.00247216	Nodiff
LOC441087	1.81994	0.00247216	UP
RSN	-0.150077	0.00247216	Nodiff
ARHGEF18	-1.15841	0.00247889	DOWN
CSNK2A2	-0.909234	0.00248864	Nodiff
HBB	5.59984	0.00249116	UP
C20orf12	-0.103862	0.00249916	Nodiff
KIAA1754L	0.244883	0.0025003	Nodiff
HCFC1R1	1.83961	0.00251882	UP
ZNF354C	-0.100864	0.00252383	Nodiff
NFKBIB	-0.542427	0.00252974	Nodiff
GRSF1	-0.87305	0.00253672	Nodiff
PRCP	1.27987	0.00255206	UP
PRPF38B	-0.310102	0.00255206	Nodiff
ProSAPiP1	-0.211885	0.00255206	Nodiff
TSGA10	-0.155603	0.00255402	Nodiff
CYR61	-2.18655	0.00255531	DOWN
HERC2P4	-0.0533903	0.00255531	Nodiff
AP4E1	-0.730918	0.00255531	Nodiff
LOC643509	1.82936	0.00256028	UP
RBM21	-0.607368	0.00261243	Nodiff
HLA-DRB4	3.6059	0.00261243	UP
TYSND1	-0.916025	0.00263757	Nodiff
PSMD12	1.74381	0.00263757	UP
G6PD	-0.778655	0.00264698	Nodiff
CEI	-0.122569	0.00266342	Nodiff
ORC5L	-0.930003	0.00267559	Nodiff
TFPI	-2.01921	0.00268038	DOWN
DUS4L	-0.501272	0.00268068	Nodiff
KPNA1	-0.811616	0.00268516	Nodiff
PCTK2	-0.163065	0.00268621	Nodiff
LOC653240	-0.060544	0.00269186	Nodiff
COVA1	-0.120659	0.00269186	Nodiff
MECP2	-0.392468	0.0027016	Nodiff
LOC442578	1.34151	0.00271704	UP
SLC35C1	-0.741369	0.00272313	Nodiff
TOP2A	2.03765	0.00272469	UP
PPP1R3D	-0.262672	0.00273376	Nodiff
FLJ31413	-0.905198	0.00276269	Nodiff
ALDH1L2	-1.52115	0.00277486	DOWN
AKR1C2	-0.075048	0.00279186	Nodiff
CDK8	-0.26637	0.00282145	Nodiff
RRAS2	-1.41804	0.00282933	DOWN
HLA-DMA	2.92733	0.00283017	UP
NT5E	-1.66463	0.00284019	DOWN
SERINC4	-0.0735855	0.00284019	Nodiff
MT1A	-2.23074	0.00285177	DOWN
MDM2	-0.339659	0.00285239	Nodiff
CDK5RAP3	1.26433	0.0028847	UP
ALOX5AP	2.88176	0.0028847	UP
A4GALT	-0.785321	0.00288485	Nodiff
PVRL3	-1.28331	0.00288572	DOWN
COL5A1	2.04785	0.00290994	UP
C1orf161	-0.0914603	0.00291533	Nodiff
NEK11	-0.242096	0.00291533	Nodiff
RAB3GAP1	-0.961546	0.00291533	Nodiff
LAMC1	-1.66566	0.00291533	DOWN
COQ10B	-1.24623	0.00291533	DOWN
LOC642263	-0.0654375	0.00291546	Nodiff
CDC20	2.32256	0.00291546	UP
UIP1	1.05584	0.0029331	UP
NOTCH4	0.886417	0.00293352	Nodiff
UBXD8	-0.944109	0.00295091	Nodiff
LOC644433	-0.0615554	0.00295887	Nodiff
GDF6	-1.31436	0.00295887	DOWN
BTRC	-0.366822	0.00298212	Nodiff
TSPYL1	-0.973861	0.00298333	Nodiff
CD14	2.86711	0.0029852	UP
IL18	2.40555	0.00303815	UP
RAB36	-0.35	0.00305975	Nodiff
LOC643076	-0.162465	0.00306036	Nodiff
GMEB2	-0.512757	0.0030723	Nodiff
COX6C	1.21097	0.00307908	UP
LOC644311	-0.650368	0.00308556	Nodiff
ATG5	-0.477188	0.00310931	Nodiff
VPS33B	-0.50298	0.00311422	Nodiff
LOC144481	-0.260376	0.00311984	Nodiff
FOLR2	2.22611	0.00312032	UP
IL1A	-0.0888685	0.00312208	Nodiff
UPP1	-2.01098	0.00314453	DOWN
LOC197322	-0.130415	0.00317124	Nodiff
AK3	-1.07334	0.00317742	DOWN
MGC16075	-0.087294	0.00318211	Nodiff
ZHX3	-0.783465	0.00322841	Nodiff
ETV4	-0.635007	0.00323092	Nodiff
LOC644590	0.248761	0.00323557	Nodiff
DUSP5	-1.52608	0.00323574	DOWN
RNF185	-0.275625	0.00323761	Nodiff
ULBP1	-0.949054	0.00326812	Nodiff
ZFYVE26	-0.686184	0.00328463	Nodiff
LOC642861	-0.0799305	0.0033061	Nodiff
LOC317671	-0.219708	0.00332321	Nodiff
NARFL	-0.32773	0.00333286	Nodiff
LOC652164	-0.0644633	0.00333415	Nodiff
SEC22L3	-0.905229	0.00334047	Nodiff
RGS12	0.911991	0.00334137	Nodiff
CDYL	-0.32016	0.00335165	Nodiff
GPX7	1.71753	0.00338291	UP
LOXL3	-1.48004	0.00339136	DOWN
LUM	2.87093	0.00339166	UP
ZZEF1	-0.657989	0.00339812	Nodiff
SLU7	-0.684952	0.00340413	Nodiff
LMCD1	-1.50475	0.00346076	DOWN
PSMD9	-0.3511	0.00348143	Nodiff
USP24	-0.890194	0.00348649	Nodiff
ARL3	-0.325997	0.0035154	Nodiff
LOC203076	-0.0596353	0.0035154	Nodiff
GP1BB	2.09087	0.0035154	UP
FLJ21816	-0.535606	0.00357827	Nodiff
PCGF4	-1.00675	0.00360384	DOWN
TRAF1	-0.215288	0.00360384	Nodiff
SR-A1	-0.177146	0.00362235	Nodiff
RPUSD2	-0.840254	0.00362667	Nodiff
LOC651286	-0.0671858	0.0036381	Nodiff
TSR1	-0.613821	0.00365	Nodiff
IBRDC1	-0.454242	0.0036664	Nodiff
AURKC	-0.202667	0.00366901	Nodiff
BCL6B	0.808523	0.00370342	Nodiff
FVT1	-0.488509	0.00373475	Nodiff
TOLLIP	-0.626721	0.00374006	Nodiff
NAV3	-0.653134	0.00374006	Nodiff
PCDH12	0.959946	0.00375131	Nodiff
NUDT1	1.76631	0.00376181	UP
LOC402643	-0.0798857	0.0037726	Nodiff
GIMAP8	1.41438	0.00377644	UP
FLJ44112	-0.062561	0.00377644	Nodiff
MGAT4B	-0.637099	0.00379593	Nodiff
TXNIP	-2.27723	0.00379851	DOWN
SLC7A7	1.75436	0.00379851	UP
LOC643615	-0.072181	0.00382001	Nodiff
PDHX	-0.852549	0.00382951	Nodiff
IMPACT	-0.108351	0.00384072	Nodiff
SESN1	-0.738898	0.00385028	Nodiff
PIGV	-0.758202	0.00385028	Nodiff
FLJ32675	-0.201146	0.00385028	Nodiff
SH3D19	-1.14933	0.00387531	DOWN
HOXC11	-0.225271	0.00390158	Nodiff
C3orf31	-0.667331	0.00393706	Nodiff
ZNF283	-0.130113	0.00393779	Nodiff
SLC22A14	-0.0866708	0.0039609	Nodiff
FLJ46481	-0.0645586	0.0039609	Nodiff
FLJ10925	-0.109884	0.0039609	Nodiff
CDC14B	1.95112	0.00399444	UP
LOC388275	1.27077	0.00399444	UP
NT5DC3	-1.00193	0.00399554	DOWN
MFGE8	-2.2386	0.00400204	DOWN
C18orf8	-0.686866	0.00400812	Nodiff
ABHD14B	-0.767024	0.00400972	Nodiff
EPB41L1	-0.353765	0.00404665	Nodiff
PLOD1	1.515	0.00409	UP
HPS6	-0.933791	0.00412013	Nodiff
RWDD1	-0.33914	0.00413506	Nodiff
LOC652194	-0.301869	0.00413647	Nodiff
INOC1	-0.517523	0.0041624	Nodiff
DNAJC15	-0.914231	0.004172	Nodiff
FKSG49	-0.0740647	0.00420705	Nodiff
EPB41L2	1.07476	0.00423539	UP
WFDC10A	-0.0589882	0.00425585	Nodiff
KIN	-0.0724588	0.00427471	Nodiff
HIF1A	-1.09727	0.00429604	DOWN
PITRM1	-0.787206	0.00430704	Nodiff
FCGR2A	2.38755	0.00431074	UP
GMFG	1.84659	0.00434916	UP
PRDM4	-0.961999	0.00439756	Nodiff
LOC285636	-0.938677	0.00439844	Nodiff
BECN1	-0.653995	0.00439844	Nodiff
LOC644504	-0.085007	0.00440102	Nodiff
MXRA7	-1.43373	0.00441723	DOWN
AEBP1	2.90125	0.00442609	UP
C20orf102	-0.36847	0.00442609	Nodiff
ARHGAP4	1.34648	0.00445205	UP
C13orf23	-0.628393	0.00446284	Nodiff
GREM1	-2.07235	0.00447534	DOWN
CNTNAP3B	-0.490485	0.00447534	Nodiff
KIF3B	-0.535709	0.00450868	Nodiff
LMOD1	-0.253276	0.00454215	Nodiff
MTHFD1L	-1.01427	0.00460337	DOWN
TDRD7	-0.44492	0.00463561	Nodiff
THAP1	-0.626718	0.00463561	Nodiff
LOC642756	-0.0554456	0.00466024	Nodiff
RENT1	-0.753723	0.00467312	Nodiff
STMN1	1.53295	0.00469436	UP
LOC649987	-0.0572096	0.0047687	Nodiff
LOC401052	-0.142542	0.00478322	Nodiff
DCP1B	-0.287411	0.00480903	Nodiff
FLJ20245	-0.470105	0.00486837	Nodiff
C9orf32	-0.115694	0.00491386	Nodiff
IL6	-1.16127	0.00493842	DOWN
LOC400451	0.862823	0.00499629	Nodiff
PHLDA2	-0.562137	0.00504302	Nodiff
UBE2Z	-1.0121	0.00506164	DOWN
RSPO1	-0.513977	0.00510886	Nodiff
AP2A1	-0.540424	0.00510886	Nodiff
SDC4	-2.15821	0.00510886	DOWN
JUP	1.20031	0.00514821	UP
EDNRA	2.10616	0.00517859	UP
NCOA7	-0.973506	0.00518078	Nodiff
MAP4K2	1.06103	0.00521706	UP
LOC643475	-0.0617677	0.00522558	Nodiff
NAT1	-0.35996	0.00522558	Nodiff
LOC645371	-0.0626397	0.00524691	Nodiff
NFKB2	-0.66641	0.00525703	Nodiff
LOC154907	-0.0657732	0.00525875	Nodiff
RNUXA	-0.759965	0.00527333	Nodiff
IQGAP3	1.57418	0.0052923	UP
LOC441261	-0.0671253	0.0053324	Nodiff
UEV3	-0.24512	0.00534205	Nodiff
FLJ31818	-0.410436	0.00543297	Nodiff
LOC650687	-0.0537856	0.00551162	Nodiff
TIMP4	-1.16122	0.00553333	DOWN
USP31	-0.175154	0.0055498	Nodiff
GOSR1	-0.460503	0.0055498	Nodiff
GPR56	0.783434	0.00555185	Nodiff
ANGPTL4	-3.06884	0.00559801	DOWN
PLRG1	-0.802586	0.00559801	Nodiff
BTBD10	-0.5569	0.00559801	Nodiff
LOC653493	-0.072845	0.00559801	Nodiff
SPATA19	0.0630134	0.00563592	Nodiff
SLC4A11	-0.270322	0.005673	Nodiff
LRRC15	1.71875	0.00567519	UP
NMT1	-0.710306	0.00567992	Nodiff
TAS2R50	-0.0674064	0.00567992	Nodiff
LOC646324	-0.06495	0.0056844	Nodiff
FLJ21438	1.4315	0.00571401	UP
SMA4	0.713004	0.00574631	Nodiff
FGD5	1.22642	0.00576184	UP
LOC440352	-0.059561	0.00576184	Nodiff
KIAA1946	-0.0858078	0.00576184	Nodiff
MT	-0.448959	0.00576649	Nodiff
RAB7	-0.968668	0.00576999	Nodiff
OXSR1	-0.791516	0.00586493	Nodiff
LIG1	0.634576	0.00586493	Nodiff
TEGT	-1.07614	0.00586493	DOWN
LOC647657	-0.0654499	0.00587399	Nodiff
ABHD2	-0.590851	0.00587899	Nodiff
LOC650803	-1.06129	0.00587963	DOWN
WARS	-1.68224	0.00593574	DOWN
ALG2	-0.147701	0.00595205	Nodiff
ZNF38	-0.808258	0.00597798	Nodiff
APH1A	1.28829	0.00597798	UP
LOC643847	-0.0625711	0.00602734	Nodiff
CYB5R3	-0.849596	0.00602734	Nodiff
TBC1D2	-1.18585	0.00602734	DOWN
C20orf29	-0.518693	0.00602734	Nodiff
LOC653103	-0.898956	0.00602831	Nodiff
C8orf58	-0.284526	0.00603678	Nodiff
RUNX3	1.32539	0.00605622	UP
ZNF143	-0.622211	0.0060664	Nodiff
AATF	-0.869041	0.00608482	Nodiff
PTHR1	3.50223	0.00608482	UP
SLC25A25	-0.895645	0.00616117	Nodiff
TSC1	-0.570461	0.00617218	Nodiff
ECE2	0.0826672	0.00618912	Nodiff
CGI-115	-0.838014	0.00619182	Nodiff
LOC653338	-0.0717868	0.00623097	Nodiff
STX1A	-0.89903	0.00626703	Nodiff
LTV1	-0.930513	0.00626703	Nodiff
KIAA0179	-0.500512	0.00629526	Nodiff
USP54	-0.0960932	0.00635028	Nodiff
FLJ12998	-0.245079	0.00639559	Nodiff
PLTP	2.18448	0.00643917	UP
CORO2B	-0.297372	0.00644276	Nodiff
C7orf25	-0.706889	0.00644537	Nodiff
SLC12A6	-0.0961402	0.00648103	Nodiff
SLCO2B1	1.86922	0.00649651	UP
DBNL	0.79196	0.00652487	Nodiff
LOC440243	-0.0753245	0.0065616	Nodiff
RGS10	2.0782	0.00657418	UP
OAF	1.34004	0.00657418	UP
LOC168850	-0.631614	0.00660732	Nodiff
LOC644819	-0.0586624	0.00670537	Nodiff
LOC651302	-0.17712	0.00672684	Nodiff
LOC440292	-0.0644043	0.00674871	Nodiff
CD86	1.85883	0.00676262	UP
NEK6	-1.22892	0.00680301	DOWN
CLIC6	-1.6936	0.00684912	DOWN
ANXA7	-0.954823	0.00684912	Nodiff
TUBA3	1.86505	0.00684912	UP
DHX36	-0.725922	0.00684912	Nodiff
ERGIC1	-0.9022	0.00690318	Nodiff
MAF	1.44957	0.00694052	UP
SLC29A1	2.00551	0.00695082	UP
USP12	-0.117353	0.00695082	Nodiff
KIAA1545	-0.505146	0.00697955	Nodiff
TBK1	-0.619623	0.00699851	Nodiff
ADCY9	-0.577062	0.00701043	Nodiff
LOC645849	-0.389874	0.00702354	Nodiff
PTPLA	-1.1234	0.00704462	DOWN
APPBP1	-0.909123	0.00704462	Nodiff
TTC3	1.37905	0.00704679	UP
FLJ13149	-0.722998	0.00707747	Nodiff
LOC645227	-0.0578698	0.00715275	Nodiff
C21orf58	0.0545767	0.00715918	Nodiff
LOC643595	-0.0756065	0.00722864	Nodiff
LOC652367	-0.058245	0.00722864	Nodiff
C1orf183	-0.0683073	0.00722864	Nodiff
LOC653780	2.54379	0.00722864	UP
C21orf55	2.69213	0.00723303	UP
MCM5	1.09112	0.00724916	UP
FGD3	1.67002	0.00727986	UP
AP1S2	1.22168	0.00730969	UP
TMEM16K	-0.58511	0.00733192	Nodiff
ADAMTS4	1.57703	0.00736689	UP
LOC649657	-0.0557317	0.00738603	Nodiff
LOC442720	-0.0526698	0.00740404	Nodiff
FLJ41481	-0.0769363	0.00740404	Nodiff
UBE2Q1	-0.578546	0.00741122	Nodiff
HMGA1	-0.0707277	0.00741891	Nodiff
AGTRAP	-0.565755	0.00744478	Nodiff
MERTK	1.06744	0.00747776	UP
LMO6	-0.187097	0.00748132	Nodiff
LOC654092	-0.0766198	0.00748132	Nodiff
PARG	-0.481948	0.00752811	Nodiff
MCM8	2.91246	0.00752811	UP
ZNF442	-0.207156	0.00756453	Nodiff
SDAD1	-1.12997	0.00756453	DOWN
GARNL4	-0.0696099	0.00756453	Nodiff
OBFC2A	-1.20736	0.00756873	DOWN
SERPINE2	-2.2755	0.00760392	DOWN
GGA1	0.154379	0.00763366	Nodiff
VPRBP	-0.123984	0.00764282	Nodiff
ITGB2	2.36848	0.00764282	UP
TRIO	-0.278971	0.00765092	Nodiff
RRS1	-1.21978	0.00765092	DOWN
TRPC4	-0.0602448	0.00765529	Nodiff
NRBF2	-0.896503	0.00774479	Nodiff
CD163	2.47271	0.00774479	UP
SORT1	-1.51839	0.00775889	DOWN
AYTL2	1.16121	0.00782496	UP
RCL1	-0.663468	0.007854	Nodiff
C8orf1	-0.539743	0.00789882	Nodiff
AP1G1	-0.584599	0.00791216	Nodiff
VPS33A	-0.398182	0.00792992	Nodiff
CHUK	-0.676557	0.00793743	Nodiff
TXNDC12	1.22193	0.00793743	UP
FAM59A	-0.285831	0.00796405	Nodiff
C10orf22	-0.933757	0.00796405	Nodiff
MMP13	3.69987	0.00796405	UP
FAM45A	-0.880851	0.00796405	Nodiff
ZNF435	-0.534162	0.00799095	Nodiff
DOCK2	1.67131	0.00799095	UP
NBPF12	0.0622991	0.00801168	Nodiff
ZNF285	-0.340594	0.00807533	Nodiff
DCTN5	-0.804119	0.00809406	Nodiff
LOC648664	-0.0609942	0.00810674	Nodiff
LOC643143	-0.0631799	0.00815054	Nodiff
E2F2	1.64562	0.008179	UP
NLE1	-0.156791	0.00817966	Nodiff
SLA/LP	-0.236354	0.00819471	Nodiff
ADAMTS10	0.0581305	0.00829255	Nodiff
FLJ10260	-0.631898	0.00829255	Nodiff
LOC646740	-0.0682725	0.00829255	Nodiff
CYYR1	1.40576	0.00831997	UP
KCTD18	-0.396981	0.00833992	Nodiff
PHC3	-0.183268	0.00838763	Nodiff
LONRF1	-0.442123	0.00838763	Nodiff
LOC653458	-0.0656565	0.00839577	Nodiff
SLC41A1	-0.553877	0.00839577	Nodiff
ZFP2	-0.230026	0.00839577	Nodiff
ABRA	-0.0539937	0.0084374	Nodiff
MRP63	-0.182713	0.0084374	Nodiff
DGKE	-0.114825	0.00846015	Nodiff
LOC649703	-0.0505895	0.00851434	Nodiff
UBE2F	-0.867086	0.0085277	Nodiff
LOC642342	-0.160398	0.00854373	Nodiff
MFNG	1.07304	0.00855085	UP
CARD10	-0.467912	0.00855085	Nodiff
RGS20	-0.658685	0.00855272	Nodiff
TSPAN9	1.82962	0.00862465	UP
H3F3A	0.756342	0.00862616	Nodiff
CTSC	1.79718	0.00864057	UP
SPFH1	-0.436256	0.00864057	Nodiff
PHACTR2	-1.23932	0.00864057	DOWN
SPRY2	-0.887296	0.00866131	Nodiff
EMILIN2	1.17019	0.00867411	UP
JMJD2A	0.102439	0.00870981	Nodiff
CCNB2	1.70373	0.00870981	UP
CRSP8	-0.507132	0.0087214	Nodiff
LOC440498	-0.309324	0.0087316	Nodiff
ZNF336	-0.178665	0.00874267	Nodiff
LOC440132	-0.268527	0.00874267	Nodiff
ABI3	0.573227	0.00874267	Nodiff
RPUSD3	-0.736983	0.00875158	Nodiff
PORCN	-0.106966	0.00875158	Nodiff
LOC645159	-0.064632	0.00877871	Nodiff
HIP2	-0.666755	0.00882926	Nodiff
ANXA5	-1.46177	0.00891149	DOWN
FLJ20323	-0.688332	0.00903255	Nodiff
ORAOV1	-0.695339	0.00905452	Nodiff
ORC4L	-0.159691	0.00911459	Nodiff
LOC654204	-0.420227	0.00912801	Nodiff
PARP3	-0.845274	0.00915534	Nodiff
LOC647451	-0.0646452	0.00915534	Nodiff
HEM1	1.47528	0.00915534	UP
ID2	1.35573	0.0091996	UP
NOC4L	-0.328959	0.00920224	Nodiff
UBLCP1	-0.717383	0.00920224	Nodiff
ARHGAP25	0.868888	0.00920224	Nodiff
SIX4	-1.13083	0.00920224	DOWN
SNF1LK2	-0.121669	0.00920279	Nodiff
MTMR12	-0.514845	0.00923223	Nodiff
FAM3B	-0.0726035	0.00925284	Nodiff
INPP5D	1.04207	0.00925284	UP
RNH1	-0.810973	0.00932431	Nodiff
LOC151507	-0.0910596	0.00933549	Nodiff
GSDMDC1	1.06481	0.00942534	UP
SAP18	-0.778852	0.00944531	Nodiff
LOC643339	-0.110355	0.00944621	Nodiff
LRRC17	2.7278	0.0095175	UP
SGNE1	-1.64867	0.00952956	DOWN
VWA1	1.12255	0.00957597	UP
LOC653483	-0.0704759	0.00960817	Nodiff
SERPINH1	1.76898	0.00961355	UP
GM2A	1.45268	0.00961355	UP
LOC646463	-0.564206	0.00961355	Nodiff
HSP90B1	0.85147	0.00962273	Nodiff
C10orf26	-0.761044	0.00963952	Nodiff
OPRS1	-0.437096	0.00965982	Nodiff
GPT2	-1.06748	0.00967657	DOWN
ZDHHC7	-0.683782	0.00968452	Nodiff
CCDC59	-0.898737	0.00971467	Nodiff
DKFZp761P0423	1.12196	0.00974737	UP
SPATA5L1	-0.613629	0.00979441	Nodiff
NNMT	-2.35165	0.00979441	DOWN
ZDHHC5	-0.690471	0.00980555	Nodiff
LOC647082	-0.0665888	0.00980555	Nodiff
YOD1	-0.532362	0.00986035	Nodiff
ARHGAP23	-1.22692	0.00986035	DOWN
TBL3	-0.383112	0.00986035	Nodiff
GGPS1	-0.802739	0.00988865	Nodiff
LOC653866	-0.0746342	0.00997108	Nodiff
WDR63	-0.119507	0.0100361	Nodiff
EIF1	-0.958067	0.0100773	Nodiff
LOC389316	-0.0506679	0.0101639	Nodiff
ODC1	-1.48946	0.0101639	DOWN
FPRL2	1.80863	0.0101639	UP
LOC652190	0.0813606	0.0101815	Nodiff
CCDC69	-0.222907	0.0101879	Nodiff
GNPNAT1	-0.905255	0.0102008	Nodiff
SPARCL1	2.18174	0.0102715	UP
HLA-DQA1	3.1427	0.0102893	UP
FLJ36090	-0.125869	0.0102893	Nodiff
MTF1	-0.64427	0.0102893	Nodiff
GEMIN4	-1.02081	0.0102969	DOWN
STARD8	1.0303	0.0103259	UP
COMMD5	-0.295488	0.0103682	Nodiff
TOB2	-0.293203	0.0103682	Nodiff
LOC388799	-0.113493	0.0104224	Nodiff
RAB4A	-0.328344	0.0104239	Nodiff
LOC642521	-0.0474594	0.010436	Nodiff
MAEA	-0.808252	0.010436	Nodiff
TMEM4	0.936579	0.0104718	Nodiff
ETFDH	-0.677529	0.0105518	Nodiff
MYBPHL	-0.0730732	0.0105748	Nodiff
ZNF282	-0.596878	0.0106079	Nodiff
C9orf125	-0.30204	0.0106265	Nodiff
LOC387647	-0.261337	0.0106382	Nodiff
NPAS2	-0.663608	0.0106382	Nodiff
TMEM38A	-0.0969027	0.0106453	Nodiff
LRRC45	0.792569	0.0106485	Nodiff
P18SRP	-0.131307	0.0107013	Nodiff
LOC645118	-0.0554687	0.0107156	Nodiff
LOC643039	-0.0623865	0.0107159	Nodiff
SLIT3	1.73889	0.0107159	UP
LOC643132	-0.0704805	0.0107235	Nodiff
UCP2	1.31161	0.010734	UP
LOC653081	-0.0515542	0.010734	Nodiff
TRIM8	-1.19218	0.0107474	DOWN
LOC643227	-0.0559385	0.0107821	Nodiff
FPGS	-0.14604	0.0108071	Nodiff
VPS26	-0.562589	0.0108558	Nodiff
BTK	1.05338	0.0108652	UP
KLHL7	-0.516354	0.0108652	Nodiff
MGC33648	-0.551804	0.0109091	Nodiff
PUM1	-0.765191	0.0109308	Nodiff
DBC1	-0.867126	0.0109323	Nodiff
COMT	-1.43464	0.0109381	DOWN
STK17A	-0.184599	0.0109381	Nodiff
FLJ26850	-0.0682649	0.0109532	Nodiff
HIST1H4C	1.66603	0.0109532	UP
MSC	-0.951564	0.0110004	Nodiff
MS4A7	2.19988	0.0110076	UP
LOC645458	-0.0604972	0.0110229	Nodiff
TBC1D17	-0.338422	0.0110229	Nodiff
SSR2	1.51385	0.0110504	UP
KIAA1193	-0.349076	0.0110504	Nodiff
C1orf55	-0.691621	0.0110663	Nodiff
LOC646173	-0.0562156	0.0110815	Nodiff
HRIHFB2122	-0.928187	0.011121	Nodiff
SFRS1	1.0487	0.0111992	UP
C12orf44	-1.00785	0.0112054	DOWN
TRIM62	-0.159776	0.0112401	Nodiff
SECTM1	-0.0556141	0.0112621	Nodiff
LOC645836	-0.0500002	0.0112621	Nodiff
GIMAP7	1.59945	0.0112621	UP
AKAP12	-0.76457	0.0112621	Nodiff
APC	0.0544245	0.0112758	Nodiff
PTPN6	1.47242	0.0112828	UP
EFNA1	1.88692	0.0113011	UP
KIAA1826	-0.979322	0.0113011	Nodiff
KCNH7	-0.047188	0.0113811	Nodiff
CRYAA	0.0589121	0.0115137	Nodiff
ATP6V0A2	-0.527508	0.0115162	Nodiff
GLTP	-0.715195	0.0115271	Nodiff
WDR24	-0.21202	0.0115692	Nodiff
C18orf25	-0.755609	0.011631	Nodiff
C17orf70	0.780332	0.0116399	Nodiff
HSPBAP1	-0.628967	0.0116539	Nodiff
PDZK1	-0.0522194	0.0116539	Nodiff
ZFAND3	-0.871462	0.0116539	Nodiff
RAB5A	-0.73389	0.0117069	Nodiff
FAM107A	-0.552333	0.011723	Nodiff
FES	0.733746	0.011723	Nodiff
DSCR1	-1.93241	0.0117748	DOWN
VPS37C	-0.877566	0.0117748	Nodiff
TLE4	-0.338691	0.0118064	Nodiff
GANAB	1.09974	0.0118529	UP
FBXO32	-1.78034	0.0119129	DOWN
FBXO36	-0.153611	0.0119185	Nodiff
DTWD1	-0.747245	0.0119399	Nodiff
TUFT1	-0.972589	0.0119717	Nodiff
PRG1	-2.72903	0.0120044	DOWN
GSN	1.25956	0.0120274	UP
LOC643566	-0.0622163	0.0120423	Nodiff
LOC642426	-0.0617878	0.0120423	Nodiff
EGR4	-0.054808	0.01215	Nodiff
SLC25A6	1.19738	0.0121766	UP
LOC642693	-0.0571496	0.0121766	Nodiff
TRAM1	-1.05937	0.0122368	DOWN
CTH	-0.541558	0.0122382	Nodiff
NR1I2	-0.0462533	0.0122633	Nodiff
C14orf35	-0.337072	0.0122658	Nodiff
ANKRD13C	-0.39585	0.0122658	Nodiff
LOC646804	-0.0578003	0.0122846	Nodiff
MGC2474	-0.113038	0.0123062	Nodiff
VAMP8	2.30512	0.0123169	UP
LOC148198	0.0701504	0.0123193	Nodiff
ASCC3	-0.819738	0.0124398	Nodiff
GNA15	1.59112	0.0124461	UP
GPSM2	1.37986	0.0124468	UP
TNRC15	-0.587729	0.0124468	Nodiff
C6orf66	-0.849463	0.0124584	Nodiff
LDHA	-1.27144	0.0124853	DOWN
LOC651730	-0.0607367	0.0125034	Nodiff
ERAL1	-0.797348	0.0125199	Nodiff
LOC646162	-0.197883	0.0125199	Nodiff
CDCA5	1.41728	0.0125238	UP
FCMD	-0.0923801	0.0126487	Nodiff
HPS4	-0.276817	0.0126811	Nodiff
REPIN1	-0.807193	0.0127062	Nodiff
LOC652545	-0.920092	0.0127245	Nodiff
ZFPM1	-0.816223	0.0127542	Nodiff
LRFN3	-0.359488	0.0127542	Nodiff
TCEAL4	-1.10086	0.0127689	DOWN
KIAA1383	-0.192794	0.0127896	Nodiff
DKFZP781I1119	-0.103483	0.0128298	Nodiff
ALKBH3	-0.827579	0.0128678	Nodiff
SCN8A	-0.0844035	0.0128678	Nodiff
GFRA1	-0.15399	0.0128678	Nodiff
BMF	0.717928	0.0129271	Nodiff
KTI12	-0.635429	0.0129574	Nodiff
C17orf48	-0.736571	0.0129581	Nodiff
ABI3BP	-1.54176	0.0129609	DOWN
SCOTIN	-0.334203	0.0131099	Nodiff
PTRF	-1.61394	0.0131458	DOWN
MYRIP	-0.0547883	0.0131558	Nodiff
PTPN11	-0.696506	0.0131711	Nodiff
LOC650261	0.0495774	0.0131776	Nodiff
GPR109B	-0.0403613	0.0132432	Nodiff
OR52L1	-0.066242	0.0132449	Nodiff
MXI1	-0.298111	0.0132885	Nodiff
LOC650976	-0.077187	0.0133056	Nodiff
LOC644090	-0.0558934	0.0133644	Nodiff
CEBPG	-0.962862	0.0133644	Nodiff
LOC653605	-0.0541078	0.0133734	Nodiff
LOC389289	1.19871	0.0133857	UP
CHPT1	-1.06631	0.0134014	DOWN
LOC641977	-0.0636108	0.0134973	Nodiff
NES	2.33568	0.0136081	UP
MIR16	-0.680288	0.0136389	Nodiff
SLC25A17	-0.358446	0.0136595	Nodiff
IKIP	-0.733886	0.0136861	Nodiff
TPM2	-1.50116	0.0136945	DOWN
C22orf18	1.13693	0.0137705	UP
LOC649598	0.127848	0.013774	Nodiff
TIGA1	-1.13842	0.013786	DOWN
JMY	-0.225391	0.0138108	Nodiff
ZNF499	-0.319108	0.0138498	Nodiff
LOC648293	-1.13767	0.0138605	DOWN
GAS8	-0.449732	0.013938	Nodiff
NAGK	0.782781	0.0139516	Nodiff
GBP7	0.0680277	0.0139649	Nodiff
LOC143678	-0.0783639	0.0139649	Nodiff
LIMS3	-0.0658365	0.0139649	Nodiff
WIBG	-0.517902	0.0139649	Nodiff
NOM1	-0.109341	0.0139649	Nodiff
PHOSPHO2	-0.318927	0.0139742	Nodiff
FER1L3	-1.641	0.0139906	DOWN
LOC653179	0.0729061	0.0140387	Nodiff
LOC646734	0.103364	0.0140387	Nodiff
TMEM85	-0.981814	0.0140649	Nodiff
RPAP1	-0.553751	0.0141083	Nodiff
FLJ14981	1.2098	0.0141404	UP
C20orf4	-0.729468	0.0141414	Nodiff
PSG7	-0.0573369	0.0141567	Nodiff
SPPL3	-0.233269	0.0141891	Nodiff
PLAGL2	-0.496914	0.0142492	Nodiff
GDF3	0.0785452	0.0142752	Nodiff
MME	-2.17059	0.0143244	DOWN
CTAGE1	-0.0634419	0.0143246	Nodiff
NCKAP1	-1.09978	0.0143574	DOWN
LDOC1L	-0.824878	0.0143574	Nodiff
ACP5	4.08323	0.0143946	UP
THAP5	-0.0568981	0.0143946	Nodiff
PARVG	1.03151	0.0144295	UP
APOLD1	0.90612	0.0144372	Nodiff
SERPINA9	-0.0579137	0.0144372	Nodiff
LDB2	1.42018	0.0144555	UP
LOC645721	-0.0725055	0.0145038	Nodiff
CLDN5	1.49281	0.0145425	UP
IL17RC	-0.461374	0.0145881	Nodiff
MMP14	1.01973	0.0145881	UP
ZFYVE1	-0.720112	0.0145886	Nodiff
LOC285929	-0.0992136	0.0146089	Nodiff
OR10K2	-0.0595304	0.0146089	Nodiff
MGC16291	-0.20775	0.0146284	Nodiff
GTF2H5	-0.926182	0.014678	Nodiff
KIF20A	1.37533	0.0146896	UP
TOMM20	-0.960798	0.0147022	Nodiff
C12orf43	-0.407437	0.0147388	Nodiff
ABCC5	0.843459	0.0147388	Nodiff
CSN2	-0.0596191	0.0147388	Nodiff
ANGPTL1	-0.245879	0.0147388	Nodiff
LOC644010	-0.0535324	0.0148029	Nodiff
TLCD1	-0.611624	0.0148035	Nodiff
TTC10	-0.401444	0.0148104	Nodiff
DBI	1.00236	0.0148892	UP
SLC4A1AP	-0.272686	0.0150661	Nodiff
CEBPD	-1.54062	0.0150798	DOWN
NOS3	0.66911	0.0150845	Nodiff
UBE2C	2.1442	0.0151058	UP
CPSF2	-0.520578	0.0151246	Nodiff
OXSM	-0.416517	0.0151257	Nodiff
PAQR5	-0.0866015	0.0151268	Nodiff
ANPEP	-2.07674	0.0151268	DOWN
LOC646492	-0.0533825	0.015132	Nodiff
XPOT	-1.08538	0.0151457	DOWN
FST	-2.24777	0.0151628	DOWN
SYK	0.777062	0.0151902	Nodiff
C1orf24	-1.37751	0.0151902	DOWN
TBPL1	-0.974914	0.0151902	Nodiff
FLJ46072	-0.781501	0.0151902	Nodiff
DMAP1	0.66721	0.0151902	Nodiff
PPFIBP2	1.57187	0.0152661	UP
LOC644602	-0.060811	0.0152954	Nodiff
SLC16A14	-0.246411	0.0153252	Nodiff
SPRED2	-0.732213	0.0153909	Nodiff
AXIN1	-0.617071	0.0154005	Nodiff
KCNK2	-0.445466	0.0154184	Nodiff
BNIP2	-0.630569	0.0154826	Nodiff
PPP2CA	-0.7504	0.0155544	Nodiff
HHLA3	-0.414602	0.0155544	Nodiff
ZFP28	-0.100504	0.0156104	Nodiff
LOC642720	-0.0569289	0.0156225	Nodiff
KIAA0773	-0.0594147	0.0156546	Nodiff
LOC652530	-0.0667678	0.0157304	Nodiff
GPX3	1.76126	0.0157623	UP
TNFRSF14	1.44696	0.0158474	UP
LOC653206	-0.602877	0.0159346	Nodiff
KIAA1279	-0.685918	0.0159347	Nodiff
GALNT8	-0.0509347	0.0159347	Nodiff
KIAA1600	-0.801637	0.016078	Nodiff
LEPRE1	1.40146	0.0160884	UP
RAB10	-0.560347	0.0160884	Nodiff
C17orf66	-0.0532858	0.0161255	Nodiff
KIAA0859	-0.722863	0.0161308	Nodiff
TRIM10	-0.0652166	0.016132	Nodiff
LOC650475	-0.0567311	0.0161436	Nodiff
STK24	-1.12402	0.0161631	DOWN
MEF2C	1.87262	0.0162869	UP
TTC12	-0.0615048	0.0164146	Nodiff
PDE1B	0.194931	0.0164206	Nodiff
YARS	-0.926955	0.0164457	Nodiff
SPHK2	-0.631656	0.0164457	Nodiff
LOC653816	-0.0669578	0.0164457	Nodiff
TBP	-0.496418	0.0165392	Nodiff
MAP3K5	-0.564251	0.016572	Nodiff
TNFAIP8L3	-0.962724	0.0165808	Nodiff
LOC641987	-0.0547893	0.0165917	Nodiff
LOC653576	-0.0539676	0.0166334	Nodiff
OR7G2	0.0617026	0.0167344	Nodiff
LOC647384	0.0786671	0.0167344	Nodiff
NARG1	-0.576198	0.0167344	Nodiff
POLR1D	-0.930934	0.0167378	Nodiff
PSME3	-0.696756	0.0167415	Nodiff
C10orf12	-0.131202	0.016815	Nodiff
GUCY1A3	1.69837	0.0168361	UP
KRTAP9-2	-0.0899601	0.0169052	Nodiff
C3orf62	-0.0954424	0.0169052	Nodiff
PLEKHA5	1.52269	0.0169052	UP
FCGRT	1.40673	0.0169383	UP
LOC647264	-0.0599756	0.0169383	Nodiff
RAB3B	-0.421254	0.0169383	Nodiff
CA2	2.9024	0.0169383	UP
CRK	-0.906421	0.0170058	Nodiff
SERPINF1	2.17495	0.0170492	UP
HEBP1	-0.739157	0.0170492	Nodiff
LOC644897	-0.0647495	0.0170551	Nodiff
LOC644171	-0.0545511	0.0170584	Nodiff
LOC643520	-0.0569637	0.0171705	Nodiff
KNTC1	0.99438	0.017217	Nodiff
GRASP	0.275622	0.0172272	Nodiff
TM4SF1	-1.93468	0.0172272	DOWN
LOC285423	-0.067803	0.0172536	Nodiff
BAIAP2L1	-1.05284	0.0172536	DOWN
KLHL12	-0.396602	0.0173793	Nodiff
TRAF6	-0.202163	0.0174206	Nodiff
LRRC49	-0.547993	0.0174742	Nodiff
EMP1	-1.51594	0.0174742	DOWN
POLR2L	-0.807292	0.0175556	Nodiff
LOC649752	-0.0731265	0.0175808	Nodiff
C2orf7	0.869821	0.0175808	Nodiff
MCART1	2.85217	0.0175808	UP
LOC646835	-0.080682	0.0176354	Nodiff
CHST1	0.512632	0.0176482	Nodiff
RGS1	2.13142	0.0177322	UP
LOC643657	1.05845	0.017746	UP
C6orf55	-0.676448	0.0177975	Nodiff
ARSG	-0.2667	0.0178269	Nodiff
UNKL	-0.0647043	0.0178269	Nodiff
MGC61598	0.900733	0.0179164	Nodiff
LOC652463	-0.0559878	0.0179259	Nodiff
DTL	1.05203	0.0179259	UP
NIP7	-0.986708	0.0179259	Nodiff
FXYD6	2.14895	0.0179305	UP
LOC390259	-0.0691966	0.0179305	Nodiff
NCAM1	1.87834	0.0180268	UP
NBEAL1	-0.0938033	0.01804	Nodiff
ACOT4	-0.543374	0.01804	Nodiff
HADHSC	1.16143	0.0181185	UP
TLR9	-0.0748308	0.0181185	Nodiff
HCST	2.12427	0.018238	UP
GNPDA2	-0.829112	0.0182526	Nodiff
DKFZp451M2119	-0.12389	0.0183026	Nodiff
KIAA1975	0.10157	0.0184617	Nodiff
TRIP10	-0.555946	0.018477	Nodiff
CXorf36	0.129966	0.0185487	Nodiff
LOC442213	-0.177412	0.0185487	Nodiff
LOC647435	-0.0536544	0.018634	Nodiff
PDGFB	0.796639	0.018634	Nodiff
LOC646262	0.0632345	0.0186642	Nodiff
HIF1AN	-0.430687	0.0186935	Nodiff
LOC647206	-0.0635842	0.0186935	Nodiff
CLDN14	0.917275	0.0186935	Nodiff
TAF6	-0.2116	0.0187621	Nodiff
BNC1	-0.476562	0.0187621	Nodiff
BZRP	-0.944503	0.0187734	Nodiff
MAN2B1	1.0692	0.0188846	UP
MAGED2	1.31874	0.0189385	UP
MGC48595	-0.0682249	0.0189385	Nodiff
TGFBR2	-1.48177	0.0189682	DOWN
SPFH2	-0.638886	0.0190898	Nodiff
OVCA2	-0.19304	0.0190898	Nodiff
ANKRD30B	2.53033	0.0191235	UP
LOC649484	-0.0672703	0.0191533	Nodiff
C1orf180	-0.0578724	0.0191533	Nodiff
ZC3H7A	-0.638615	0.0191533	Nodiff
LOC391013	-0.0703489	0.0191768	Nodiff
ST6GALNAC1	0.0605926	0.0191812	Nodiff
TTC1	-0.740085	0.0191956	Nodiff
HSD17B7	2.49871	0.0192779	UP
GAS1	-2.19579	0.0192779	DOWN
ASB6	-0.693207	0.0192779	Nodiff
NCOA6IP	-0.149629	0.0194491	Nodiff
UBL4A	-0.710987	0.0195009	Nodiff
JMJD2D	-0.232855	0.0195521	Nodiff
HEY1	2.30618	0.0195866	UP
VN1R2	-0.0557489	0.0195895	Nodiff
ZDHHC24	-0.373079	0.0195895	Nodiff
LOC652766	-0.0583111	0.019625	Nodiff
RAB7L1	-0.929169	0.0196268	Nodiff
SLC7A9	-0.159211	0.0196831	Nodiff
LOC389786	-0.0602352	0.019707	Nodiff
CTSH	1.25709	0.0197094	UP
TMEM31	-0.258883	0.0197172	Nodiff
MT1F	2.03081	0.0197275	UP
LOC642223	-0.0610631	0.0197364	Nodiff
C9orf78	-0.658531	0.0198239	Nodiff
MRPL44	-0.654614	0.0198469	Nodiff
TBC1D8	-0.475252	0.0198679	Nodiff
LOC650645	-0.0428691	0.0198851	Nodiff
ALKBH7	1.09377	0.0199047	UP
SRFBP1	-0.544513	0.0199168	Nodiff
C19orf15	-0.0656665	0.0199168	Nodiff
NOD9	-0.695351	0.0199702	Nodiff
TALDO1	-1.02114	0.0199804	DOWN
CHR415SYT	-0.0622689	0.0200729	Nodiff
CORO1A	1.21619	0.0200729	UP
GALNT2	-0.116697	0.0200729	Nodiff
PREI3	-0.856461	0.0201458	Nodiff
ROR1	-0.797643	0.0201845	Nodiff
PEX19	-0.751784	0.020199	Nodiff
S100A13	1.80816	0.0202281	UP
VCPIP1	-0.508155	0.0202281	Nodiff
PMFBP1	0.10011	0.0202707	Nodiff
DUSP14	-1.04124	0.0202858	DOWN
MPDU1	0.913425	0.0202858	Nodiff
GOT1L1	-0.0599448	0.0202862	Nodiff
GJA4	1.0721	0.0202862	UP
FLJ14154	-0.513095	0.0202862	Nodiff
DNMT1	1.09952	0.0202944	UP
GADD45B	-1.78913	0.0204501	DOWN
HK1	-0.872621	0.0204785	Nodiff
TMEM55B	-0.758208	0.0205113	Nodiff
LMOD3	2.23347	0.020526	UP
FSTL1	-1.39021	0.0205369	DOWN
RCHY1	-0.157599	0.0205838	Nodiff
RPS4X	1.28447	0.0207	UP
CDC40	-0.628336	0.0207331	Nodiff
C20orf45	-0.0756373	0.020737	Nodiff
DAK	-0.227043	0.0207568	Nodiff
C9orf156	-0.583502	0.0207838	Nodiff
LOC645353	-0.0504721	0.0209212	Nodiff
SYTL2	1.39401	0.0209222	UP
WWP1	1.59922	0.0209759	UP
MOCS1	-0.314132	0.0210618	Nodiff
DKFZp667M2411	-0.106162	0.0210659	Nodiff
LOC651578	0.0866703	0.0210659	Nodiff
LOC644120	-0.0631961	0.0210659	Nodiff
CSRP2	2.22684	0.0210782	UP
SERPINA4	-0.0494909	0.0211063	Nodiff
TMEM2	1.06727	0.0211063	UP
HSGT1	-0.304496	0.0211121	Nodiff
CALCRL	0.960195	0.0211121	Nodiff
PCOLCE	1.86967	0.0211443	UP
QTRTD1	-0.210136	0.0211662	Nodiff
LOC645013	-0.043981	0.021244	Nodiff
LOC284998	-0.525242	0.021244	Nodiff
AGTRL1	1.90604	0.021244	UP
PHC2	-0.543572	0.0212908	Nodiff
LOC644830	0.0824343	0.0213485	Nodiff
APOC1	2.55684	0.0213485	UP
TNIP2	-0.794323	0.0213485	Nodiff
DRAP1	-1.08478	0.0214153	DOWN
CCDC66	-0.357641	0.0214361	Nodiff
UVRAG	-0.470534	0.0214547	Nodiff
CDT1	0.975528	0.0214632	Nodiff
HTR5A	-0.0572	0.0214632	Nodiff
SDC2	1.22574	0.0214632	UP
C13orf8	-1.04945	0.0214632	DOWN
KIAA0404	-0.390318	0.0215096	Nodiff
SH3PX3	-0.612123	0.021527	Nodiff
LOC647704	0.0701677	0.0215654	Nodiff
LOC642891	0.0524081	0.0216633	Nodiff
LOC646627	-0.0503467	0.0217313	Nodiff
HMOX2	-0.105563	0.0217426	Nodiff
LZTS1	1.23747	0.0217686	UP
RNU70	1.01884	0.0217817	UP
C12orf58	-0.445625	0.0218766	Nodiff
C14orf11	-0.679335	0.0219539	Nodiff
RPL28	-0.670132	0.0219795	Nodiff
PHF12	-0.468947	0.0219795	Nodiff
LOC139604	-0.0565307	0.0219795	Nodiff
SF4	-0.535576	0.0220248	Nodiff
LOC387758	-0.408492	0.0221768	Nodiff
DIP13B	-0.810351	0.0222103	Nodiff
RELA	-0.424846	0.0222925	Nodiff
WAS	1.52452	0.0223509	UP
ACSS1	1.19773	0.0223854	UP
LOC644014	-0.0521802	0.0223893	Nodiff
TMEM62	-0.770409	0.0224181	Nodiff
LOC644056	-0.0496952	0.0224181	Nodiff
SERPINA3	-2.05966	0.0224408	DOWN
C14orf79	-0.525967	0.0224408	Nodiff
A2M	3.33694	0.0224431	UP
LY86	1.62836	0.022488	UP
LOC644472	0.0571314	0.0225648	Nodiff
TFIP11	-0.677624	0.0225648	Nodiff
PHLDA1	-1.46345	0.0225791	DOWN
BPGM	-0.602166	0.0226172	Nodiff
CCDC51	-0.416831	0.0226318	Nodiff
CAMK2N1	-2.1486	0.0228141	DOWN
APXL	0.947862	0.022849	Nodiff
KIAA1285	-0.331356	0.0229457	Nodiff
ZNF467	0.925841	0.0229468	Nodiff
LOC648705	-0.0518454	0.0229468	Nodiff
CD300A	1.00478	0.0229468	UP
LOC642232	0.0724153	0.022999	Nodiff
VPS11	-0.207299	0.023017	Nodiff
UTP14C	-0.540731	0.0231706	Nodiff
C20orf160	0.606981	0.0232066	Nodiff
PLA2G7	1.10244	0.0232066	UP
LOC652640	0.065557	0.0232273	Nodiff
ATP1B1	1.69125	0.0232273	UP
SCRL	-0.052283	0.0232273	Nodiff
CTTN	-0.988249	0.0232273	Nodiff
SLC7A5	-1.87781	0.0233434	DOWN
OSBPL10	-0.935	0.0234285	Nodiff
LOC652554	-0.0510942	0.0234285	Nodiff
P2RY8	0.606535	0.0234742	Nodiff
SCRN1	-1.39645	0.0235025	DOWN
CSF2RA	2.13005	0.0237038	UP
GTF2E2	-0.998417	0.0237152	Nodiff
ZC3HC1	-0.718474	0.0237152	Nodiff
ALPP	2.53064	0.0237152	UP
PHKA1	-0.347602	0.0237902	Nodiff
APP	1.41118	0.0238121	UP
ITGA3	-1.12819	0.0238121	DOWN
LOC648470	0.923746	0.0238121	Nodiff
HSPC111	-0.93864	0.0238233	Nodiff
RPL37A	-0.8875	0.0238734	Nodiff
MGAT4A	0.811015	0.0240044	Nodiff
PTP4A1	-0.394776	0.0240044	Nodiff
GAST	-0.0519306	0.0240067	Nodiff
PSG4	-0.0780767	0.0240067	Nodiff
KIAA0676	-0.619319	0.0241848	Nodiff
PLEKHO1	1.12153	0.0241848	UP
FLJ20582	-0.620724	0.0241848	Nodiff
LOC653214	-0.0581054	0.0241848	Nodiff
FSCN3	-0.0489086	0.0242809	Nodiff
ZNF517	-0.213972	0.0243006	Nodiff
LOC648229	0.072939	0.0243077	Nodiff
KLK8	-0.0550424	0.0243077	Nodiff
LOC643379	-0.053791	0.0243353	Nodiff
TMEM126B	-0.805973	0.0243626	Nodiff
C14orf148	-0.0601484	0.0243626	Nodiff
RAD23B	-0.701334	0.0244301	Nodiff
LGALS14	-0.0522364	0.0244376	Nodiff
CD33	1.2289	0.0244421	UP
FLJ44216	-0.444432	0.0245089	Nodiff
TIMM23	-0.841478	0.0245303	Nodiff
LOC646853	-0.0416085	0.0245474	Nodiff
ARHGAP30	1.23061	0.0245638	UP
USP19	-0.145115	0.0245837	Nodiff
LOC643367	0.759338	0.024659	Nodiff
NPAL2	-0.156136	0.0246631	Nodiff
ZNF701	-0.184074	0.0247211	Nodiff
RHOJ	0.9323	0.0248037	Nodiff
GPR4	0.153925	0.0248077	Nodiff
DUSP1	-2.25916	0.0249524	DOWN
ZFHX2	-0.183333	0.0249524	Nodiff
IL20	-0.04063	0.0249691	Nodiff
JRKL	-0.0704888	0.0250052	Nodiff
CSPG4	1.75016	0.0250196	UP
DKFZp762I137	1.91209	0.0250797	UP
LOC389669	-0.0793664	0.025106	Nodiff
LOC649951	-0.052456	0.0251293	Nodiff
PLEKHA6	-0.10587	0.0252255	Nodiff
TRIP4	-0.517719	0.0253255	Nodiff
LOC642874	-0.0472399	0.0253939	Nodiff
ABCG1	1.02677	0.0254029	UP
CDC25B	1.16281	0.0254274	UP
TTYH2	0.766159	0.0254469	Nodiff
ADAMTS13	-0.052339	0.0254469	Nodiff
LOC643150	-0.0532912	0.025465	Nodiff
LOC651852	0.111796	0.0254876	Nodiff
TAF1A	-0.330538	0.0254895	Nodiff
LOC653583	-0.457666	0.0255201	Nodiff
KCMF1	-0.331502	0.0255673	Nodiff
GNG12	-0.59506	0.0255673	Nodiff
ARMET	0.915951	0.0256108	Nodiff
C16orf63	-0.603586	0.025617	Nodiff
IMPA2	-1.2913	0.0256699	DOWN
C8orf77	0.0817616	0.0256699	Nodiff
RRAGD	1.30548	0.0257481	UP
DKFZp434I1020	2.6792	0.0257526	UP
GTF2F2	-0.653209	0.0257866	Nodiff
SP7	2.48094	0.0258531	UP
LOC643055	-0.069562	0.0259113	Nodiff
VAMP3	-0.638464	0.0259461	Nodiff
TIGD2	-0.45906	0.0259625	Nodiff
NR1H2	-0.713277	0.025991	Nodiff
LOC654134	-0.0639479	0.0261439	Nodiff
ZNF549	-0.18085	0.0261439	Nodiff
C21orf25	-0.902613	0.0262066	Nodiff
STAT4	-0.838359	0.0262951	Nodiff
RENBP	1.25131	0.0263565	UP
AKR7A2	0.87614	0.0266042	Nodiff
ATG3	-0.873999	0.0266813	Nodiff
LACTB2	-0.865031	0.0267073	Nodiff
C10orf33	-0.499915	0.0267073	Nodiff
FGFR3	3.23191	0.0267288	UP
LOC644268	-0.0519124	0.0270056	Nodiff
DCP1A	-0.465379	0.0270267	Nodiff
LOC646951	-0.0873031	0.0270487	Nodiff
UGT1A5	-0.0543539	0.0270585	Nodiff
PPP1R15A	-1.6656	0.0271087	DOWN
VGF	-0.278387	0.027112	Nodiff
ADAMTS2	-0.832917	0.027112	Nodiff
JAK2	-0.420872	0.0271278	Nodiff
CCDC3	2.47841	0.027254	UP
LOC339746	-0.0701951	0.0272679	Nodiff
LOC651345	-0.0564327	0.0272679	Nodiff
P4HB	1.01053	0.0272679	UP
ABLIM2	-0.630087	0.0272679	Nodiff
C1orf51	-0.396903	0.0273013	Nodiff
LOC650418	-0.0671986	0.0273903	Nodiff
CPE	3.25486	0.0273903	UP
KIAA0101	1.61739	0.0273903	UP
KGFLP1	-0.0644119	0.0274344	Nodiff
LOC652710	-0.0452702	0.0274536	Nodiff
PPP2R1B	-0.248605	0.0274915	Nodiff
TSC22D3	-1.64057	0.0275115	DOWN
GFM2	-0.188865	0.0275115	Nodiff
U2AF1	0.854986	0.0276322	Nodiff
C21orf6	-0.394386	0.0276541	Nodiff
CFB	-1.80741	0.0277811	DOWN
LOC647046	-0.0499835	0.0277861	Nodiff
JARID1B	-1.23868	0.0278089	DOWN
TXN	-1.12098	0.0278872	DOWN
KIAA0256	-0.75266	0.0278872	Nodiff
NCBP2	-0.871142	0.0278872	Nodiff
LOC652898	-0.0540432	0.0280163	Nodiff
LOC253724	-0.0732654	0.0280758	Nodiff
LOC642209	0.457614	0.028078	Nodiff
CENPF	1.18241	0.0281058	UP
LOC643825	-0.0506539	0.0281302	Nodiff
TBXAS1	0.850818	0.0281671	Nodiff
LOC645882	-0.0539491	0.0281671	Nodiff
LOC653855	-0.0612471	0.0281671	Nodiff
IGFBP3	-2.08427	0.0282252	DOWN
C10orf64	0.0857955	0.0282252	Nodiff
PDK3	0.993117	0.0282253	Nodiff
LOC389830	-0.104633	0.0283713	Nodiff
ZNF416	-0.411519	0.0283754	Nodiff
GIMAP5	1.45063	0.0284455	UP
DREV1	-0.250375	0.0284656	Nodiff
LOC550112	-0.271651	0.0285454	Nodiff
RNF144	1.34029	0.0285727	UP
PPM1A	-0.193695	0.0285727	Nodiff
LOC650276	0.614419	0.0285936	Nodiff
MNT	-0.562033	0.028614	Nodiff
RNF10	-0.495479	0.0287873	Nodiff
LOC653358	-0.0529226	0.028818	Nodiff
MYBBP1A	-0.358842	0.028818	Nodiff
PPL	-0.475948	0.0289605	Nodiff
ARHGAP9	1.04197	0.0289605	UP
IGFBP5	2.61593	0.0290432	UP
SYDE1	-0.850461	0.029147	Nodiff
CNOT6L	0.0529047	0.0291644	Nodiff
HYAL2	0.980815	0.02927	Nodiff
LOC644787	-0.0451529	0.0292857	Nodiff
PSMD5	-0.638414	0.0293081	Nodiff
RGS19	0.779202	0.0293099	Nodiff
GIMAP6	1.03132	0.0293099	UP
SLC37A2	1.89239	0.0294381	UP
LOC644192	-0.0644537	0.0294441	Nodiff
MASK-BP3	-0.206324	0.0297662	Nodiff
OPA3	-0.206908	0.0297662	Nodiff
EIF4A1	-0.665691	0.0297697	Nodiff
ZNF206	-0.0729323	0.0297697	Nodiff
ST8SIA4	0.673139	0.0297697	Nodiff
OR6T1	-0.0462709	0.0298978	Nodiff
LOC644419	-0.0616325	0.029924	Nodiff
EXDL2	-0.640286	0.030033	Nodiff
AFAP	-1.165	0.0300779	DOWN
LGMN	1.21943	0.0300779	UP
RGL2	0.828893	0.0301372	Nodiff
EBI2	1.68247	0.0301953	UP
PPP6C	-0.668705	0.0302446	Nodiff
GPSM3	1.07846	0.0302446	UP
GPR157	-0.0523442	0.0302446	Nodiff
NIFUN	-0.749705	0.0303718	Nodiff
LOC648408	-0.0585081	0.0303718	Nodiff
OPTN	-0.998111	0.0303838	Nodiff
CECR1	1.65374	0.0303838	UP
IFITM3	-1.42294	0.0304423	DOWN
C1RL	-0.667062	0.0304491	Nodiff
KIAA1107	-0.140908	0.0304491	Nodiff
LOC653749	-0.0507705	0.0304491	Nodiff
MAPK6	-0.89374	0.0305233	Nodiff
FAM86B1	-0.547651	0.0305752	Nodiff
URP2	1.04697	0.0305811	UP
FLT1	0.126173	0.0305902	Nodiff
[truncated: 4,260 more rows]

## Sheet: GSE16088
ID	Log2FoldChange	FDR	Significant
SEPP1	6.94667	6.19e-12	UP
MAFB	5.88965	5.56e-11	UP
SPP1	6.96489	1.86e-09	UP
SDPR	-1.76183	1.86e-09	DOWN
DRAP1	-2.35292	1.86e-09	DOWN
ITGA3	-2.48869	1.86e-09	DOWN
TCOF1	-2.65396	6.72e-09	DOWN
SAT1	3.91775	1.69e-08	UP
MRGBP	-2.53651	2.18e-08	DOWN
SPTBN2	-1.45533	2.5e-08	DOWN
HRASLS	-2.10881	2.65e-08	DOWN
OLFML2B	5.32464	2.65e-08	UP
TLN1	-2.21503	4.11e-08	DOWN
CDH11	5.2089	4.35e-08	UP
ASAH1	2.69744	4.35e-08	UP
RPS11	-3.17367	5.82e-08	DOWN
NOL12	-2.63208	5.82e-08	DOWN
LAMA4	3.81641	5.82e-08	UP
FOSL1	-3.26008	6.16e-08	DOWN
GTF2F2	-2.52556	9.68e-08	DOWN
RBM38	-1.29176	1.75e-07	DOWN
OCLN	-1.2596	1.84e-07	DOWN
TSR3	-2.27383	2.15e-07	DOWN
GJA1	4.00102	2.54e-07	UP
TRAF3IP1	-1.25455	2.68e-07	DOWN
RANGAP1	-1.91479	3.43e-07	DOWN
PACSIN3	-1.90279	3.5e-07	DOWN
PAF1	-2.06225	3.5e-07	DOWN
SEPT5-GP1BB	-0.933746	3.66e-07	Nodiff
CDC45	-1.73867	3.7e-07	DOWN
EDN1	-1.88908	4.14e-07	DOWN
A2M	5.45683	4.36e-07	UP
HLA-DQB1_HLA-DRB1_HLA-DRB4_HLA-DRB5_LOC100996809_LOC101060835	5.21263	5.57e-07	UP
SURF2	-1.60817	5.67e-07	DOWN
HPCAL4	-0.926282	5.67e-07	Nodiff
ADRM1	-1.86145	5.77e-07	DOWN
BCCIP	-2.3866	5.97e-07	DOWN
PTPLA	-2.67894	6.37e-07	DOWN
NTHL1	-1.53915	6.42e-07	DOWN
SNORA29_TCP1	-1.74182	6.93e-07	DOWN
NHP2P2_NHP2P2	-1.22845	6.94e-07	DOWN
HLA-DPA1	6.07947	7.14e-07	UP
XAB2	-1.95716	8.14e-07	DOWN
MYO19	-1.68461	9.99e-07	DOWN
N4BP2L2_U50535	2.32869	1.17e-06	UP
ARL6IP5	2.07099	1.17e-06	UP
OIP5	-2.54416	1.35e-06	DOWN
NPM1P22_NPM1P22	-1.5741	1.39e-06	DOWN
TFAM	-1.59303	1.47e-06	DOWN
CYCSP33_CYCSP33	-0.783403	1.52e-06	Nodiff
ENPP2	6.00984	1.52e-06	UP
CCDC86	-1.79538	1.6e-06	DOWN
HLA-DQB1_HLA-DRB1_HLA-DRB3_HLA-DRB4_LOC100996809_LOC101060835	4.83464	1.62e-06	UP
KCTD14_NDUFC2-KCTD14	-1.30817	1.62e-06	DOWN
SNRPD3	-1.16389	1.62e-06	DOWN
MCM10	-2.22648	1.62e-06	DOWN
HNRNPA1P3_HNRNPA1P3	-0.984265	1.69e-06	Nodiff
AEN	-1.21494	1.69e-06	DOWN
EBNA1BP2_MIR6733	-2.83398	1.69e-06	DOWN
RPLP2	-2.3044	1.69e-06	DOWN
CEACAM5	0.728165	1.69e-06	Nodiff
TXNRD2	-1.71598	1.69e-06	DOWN
LUM	5.87858	1.69e-06	UP
HLA-DRA	5.28754	1.69e-06	UP
PET112	-1.31195	1.69e-06	DOWN
WBP4	-1.96379	1.69e-06	DOWN
LOC729966_PDE4C	1.85048	1.69e-06	UP
CENPM	-1.43952	1.71e-06	DOWN
CNOT3	-1.51353	1.73e-06	DOWN
FBXL5	2.40071	1.87e-06	UP
ANKRD10-IT1	1.46681	1.87e-06	UP
ICT1	-1.95306	1.97e-06	DOWN
POLR3G	-2.3713	1.97e-06	DOWN
GCSH_LOC101060817	-1.60399	1.97e-06	DOWN
GINS2	-2.03926	1.97e-06	DOWN
FGFR4	-1.33896	1.97e-06	DOWN
KRT6B	-1.01022	1.97e-06	DOWN
MNAT1	-1.84942	1.97e-06	DOWN
CD74	4.13515	2.01e-06	UP
GPKOW	-1.83468	2.14e-06	DOWN
NOTCH2NL	2.63597	2.32e-06	UP
MYBL2	-1.54714	2.32e-06	DOWN
ZNF747_ZNF768	-1.65457	2.39e-06	DOWN
ATP10D	2.50061	2.44e-06	UP
RRP9	-1.20132	2.54e-06	DOWN
FKSG49	0.95645	2.55e-06	Nodiff
SHB	-1.06828	2.55e-06	DOWN
NQO1	-3.54591	2.55e-06	DOWN
_	0.91056	2.55e-06	Nodiff
TIPIN	-2.76391	2.55e-06	DOWN
HLA-DRB1_HLA-DRB4_LOC100996809	4.08541	2.55e-06	UP
PGP	-1.03461	2.56e-06	DOWN
TM2D1	2.70155	2.56e-06	UP
ADAMTS8	-0.625056	2.56e-06	Nodiff
RABGAP1L	2.27915	2.56e-06	UP
PPIP5K1	-1.08225	2.56e-06	DOWN
CERS1_GDF1	-1.67294	2.56e-06	DOWN
NT5C	-1.14877	2.56e-06	DOWN
HNRNPH3	-1.54463	2.56e-06	DOWN
DBT	1.83064	2.6e-06	UP
TTC3_TTC3P1	2.65435	2.78e-06	UP
CDC6	-2.27944	2.79e-06	DOWN
COL15A1	4.52805	2.82e-06	UP
KRT18	-4.37512	2.83e-06	DOWN
HHLA2	-0.663669	2.89e-06	Nodiff
CROCCP3	-1.16679	2.91e-06	DOWN
USP34	2.05761	2.95e-06	UP
CEP131	-1.43225	3.02e-06	DOWN
ANAPC15	-1.61087	3.28e-06	DOWN
ALG13	2.41569	3.6e-06	UP
RP4-581F12.1	-1.48538	3.6e-06	DOWN
FGF2	-2.26823	3.6e-06	DOWN
PA2G4P2_PA2G4P2	-0.881926	3.75e-06	Nodiff
LAPTM5	4.80817	3.76e-06	UP
RIOK3	1.73084	3.76e-06	UP
REXO4	-1.24327	3.95e-06	DOWN
CD93	3.5824	3.95e-06	UP
WAS	1.0615	4.07e-06	UP
GJA3	-0.857353	4.32e-06	Nodiff
RAP1GAP2	-1.1574	4.32e-06	DOWN
GSN	2.87311	4.52e-06	UP
SLC9A3R1	-1.45343	4.52e-06	DOWN
CSNK2A2	-2.01702	4.57e-06	DOWN
ZNF528	-1.04749	4.69e-06	DOWN
CSTF2	-1.51557	4.74e-06	DOWN
BTN3A2_BTN3A3	3.71324	4.98e-06	UP
MRPL18	-1.35796	4.98e-06	DOWN
SUV39H1	-1.56205	4.98e-06	DOWN
TUBA1A	2.20373	5.1e-06	UP
NFKBIB	-1.20838	5.25e-06	DOWN
SSRP1	-1.86021	5.26e-06	DOWN
TRIP13	-2.5998	5.62e-06	DOWN
HSPBP1	-1.03228	5.8e-06	DOWN
PSMB6	-1.79206	6.11e-06	DOWN
LRRC15	4.23865	6.11e-06	UP
MAP1S	-1.35562	6.17e-06	DOWN
CTNNBL1	-1.93669	6.18e-06	DOWN
DTYMK	-2.34961	6.18e-06	DOWN
ZNF580	-2.14641	6.18e-06	DOWN
SFXN1	-1.74408	6.18e-06	DOWN
FKBP15	0.918599	6.18e-06	Nodiff
CD3EAP	-1.59278	6.35e-06	DOWN
NUP93	-1.66863	6.46e-06	DOWN
CALCRL	1.93409	6.55e-06	UP
WIPF1	2.89671	6.63e-06	UP
RIN2	1.67464	6.82e-06	UP
FEN1	-2.10947	6.82e-06	DOWN
APOBEC3F	-0.76848	6.82e-06	Nodiff
TCF4	2.50906	6.89e-06	UP
HLA-DRB1_HLA-DRB1	3.24669	6.97e-06	UP
POFUT1	-1.75232	7.13e-06	DOWN
NLE1	-1.38339	7.13e-06	DOWN
HERC2P2_HERC2P9	1.91637	7.21e-06	UP
ZNF205	-1.52411	7.21e-06	DOWN
LOC101928189_RSRP1	2.25144	7.36e-06	UP
RPL36AL	-1.49639	7.62e-06	DOWN
SLC35E1	1.69081	7.62e-06	UP
MACF1	1.05968	8.08e-06	UP
SNRPD1	-1.86819	8.13e-06	DOWN
CTSK	5.86123	8.21e-06	UP
CDK12	-1.31167	8.25e-06	DOWN
LIG1	-1.66091	8.26e-06	DOWN
CDK5RAP1	-1.67225	8.45e-06	DOWN
SART1	-1.56262	8.45e-06	DOWN
CLK2	1.70785	8.45e-06	UP
FAXDC2	0.721709	8.45e-06	Nodiff
JAG1	2.73019	8.55e-06	UP
CFH_CFHR1	3.6329	8.6e-06	UP
LRRC14	-0.923971	8.6e-06	Nodiff
RCC1	-1.39415	8.6e-06	DOWN
NFKB2	-1.01961	8.6e-06	DOWN
PPDPF	-1.35632	8.6e-06	DOWN
PA2G4	-1.66317	8.61e-06	DOWN
KRT8	-2.73805	8.64e-06	DOWN
UMPS	-2.01409	8.83e-06	DOWN
CALCOCO1	1.28113	8.85e-06	UP
CDK2AP2	-1.74861	9.02e-06	DOWN
PRDM12	-1.58359	9.1e-06	DOWN
NOL12_TRIOBP	-2.28794	9.12e-06	DOWN
SPC25	-2.60919	9.17e-06	DOWN
UIMC1	-1.31515	9.39e-06	DOWN
CARD10	-2.46006	9.46e-06	DOWN
RBM5	1.25289	9.67e-06	UP
NEUROG3	-0.76056	9.81e-06	Nodiff
RNASEH1	-1.52915	9.81e-06	DOWN
CYP2W1	-0.825539	9.81e-06	Nodiff
SPAG5	-1.85002	9.81e-06	DOWN
NOP16	-2.04124	9.81e-06	DOWN
ADSL	-1.42605	1.01e-05	DOWN
SHOX2	3.44139	1.01e-05	UP
ALPP_ALPPL2	-1.07424	1.02e-05	DOWN
LDHC	-0.887836	1.04e-05	Nodiff
KIF1C	-1.57008	1.05e-05	DOWN
CERS4	-0.872304	1.05e-05	Nodiff
TINAGL1	-0.961975	1.05e-05	Nodiff
AHCY	-1.90929	1.05e-05	DOWN
FZD2	-2.49065	1.05e-05	DOWN
PDCD5	-2.18634	1.07e-05	DOWN
BMS1	-1.6692	1.07e-05	DOWN
RPE_RPEL1	-1.48631	1.07e-05	DOWN
DMTF1	1.73653	1.14e-05	UP
VGLL4	1.96258	1.14e-05	UP
ARHGAP11A	-1.78276	1.14e-05	DOWN
AFG3L2	-1.85093	1.18e-05	DOWN
USO1	1.42786	1.19e-05	UP
CBLB	2.88917	1.21e-05	UP
C11orf80	-1.19218	1.21e-05	DOWN
XRCC6	-0.926989	1.23e-05	Nodiff
DOHH	-2.34395	1.23e-05	DOWN
DHODH	-1.41482	1.24e-05	DOWN
XRCC1	-1.55576	1.24e-05	DOWN
BTN3A1	1.33424	1.24e-05	UP
ALG11_UTP14A_UTP14C	-1.3889	1.28e-05	DOWN
EPS8L2	-1.38551	1.28e-05	DOWN
NCAPH2	-1.79234	1.29e-05	DOWN
EXOSC9	-1.30415	1.29e-05	DOWN
EFCAB14	1.38431	1.33e-05	UP
SH3BGRL	3.16851	1.4e-05	UP
WDR74	-1.63667	1.4e-05	DOWN
ZNF787	-1.16765	1.42e-05	DOWN
TRIM32	-1.12305	1.42e-05	DOWN
MCCC2	-1.3588	1.47e-05	DOWN
IFNGR1	1.84668	1.48e-05	UP
AL590762.11	-0.833256	1.51e-05	Nodiff
ALMS1	1.18496	1.55e-05	UP
SERPINF1	4.11179	1.55e-05	UP
FAM173A	-1.8458	1.63e-05	DOWN
HTR7	-0.720721	1.64e-05	Nodiff
HRH3	-0.715378	1.8e-05	Nodiff
TIMM10	-1.44709	1.8e-05	DOWN
CEPT1	1.71479	1.8e-05	UP
BRD7	-1.38619	1.8e-05	DOWN
TUBB3	-1.63446	1.8e-05	DOWN
THAP7	-1.19464	1.8e-05	DOWN
CD14	3.62641	1.8e-05	UP
POLR3K	-1.70684	1.8e-05	DOWN
FBXO42	1.18252	1.81e-05	UP
PLCB3	-0.887913	1.82e-05	Nodiff
SAMD14	-0.957731	1.82e-05	Nodiff
TYROBP	4.0343	1.82e-05	UP
NOL7	-1.64459	1.82e-05	DOWN
FOXRED2	-1.49174	1.84e-05	DOWN
FUS	-0.918824	1.84e-05	Nodiff
RUFY3	2.68092	1.87e-05	UP
WDR77	-0.797808	1.87e-05	Nodiff
CYTH3	-1.12231	1.87e-05	DOWN
BTG1	2.78188	1.88e-05	UP
PLK1	-1.79138	1.9e-05	DOWN
ZNF592	-1.05314	1.9e-05	DOWN
CTSV	-2.00109	1.91e-05	DOWN
LPPR3	-1.10215	1.93e-05	DOWN
BTF3P12_BTF3P12	-0.920882	1.94e-05	Nodiff
XRCC4	-1.77558	1.95e-05	DOWN
LHX1	-0.825973	1.98e-05	Nodiff
ACD	-1.36151	1.98e-05	DOWN
RPUSD2	-1.24772	2.07e-05	DOWN
EBLN2	1.65661	2.1e-05	UP
INO80B_INO80B-WBP1	-0.777808	2.1e-05	Nodiff
TMEM59	2.28535	2.14e-05	UP
SLA	2.3618	2.14e-05	UP
TUT1	-0.929951	2.14e-05	Nodiff
UBTD1	-0.956611	2.14e-05	Nodiff
TARS	-1.82102	2.15e-05	DOWN
PDCD2	-2.46858	2.16e-05	DOWN
EEF1A2	-3.26716	2.17e-05	DOWN
SNF8	-1.4042	2.24e-05	DOWN
PPP2R2A	-1.10843	2.24e-05	DOWN
HSPA4	-2.19426	2.25e-05	DOWN
ARHGEF6	2.55319	2.28e-05	UP
RFC3	-2.19749	2.29e-05	DOWN
POP7	-1.28748	2.29e-05	DOWN
PCNAP3_PCNAP3	-0.606366	2.29e-05	Nodiff
ERAL1	-1.33252	2.29e-05	DOWN
COL5A2	3.61523	2.31e-05	UP
SNX15	-0.906527	2.33e-05	Nodiff
SPARCL1	4.23592	2.34e-05	UP
OSGEP	-1.48214	2.36e-05	DOWN
SNCA	-0.706849	2.4e-05	Nodiff
GRB14	-0.768018	2.47e-05	Nodiff
NBPF1	1.3927	2.47e-05	UP
C19orf40	-1.17963	2.47e-05	DOWN
EIF2AK3	2.49983	2.48e-05	UP
DDX27_SS18	-1.20609	2.48e-05	DOWN
NISCH	1.42354	2.48e-05	UP
CALU	1.66708	2.55e-05	UP
SF3B2	-1.26246	2.55e-05	DOWN
HLA-DPB1	3.63711	2.55e-05	UP
RP11-665C16.8	-0.565042	2.58e-05	Nodiff
RFK	-1.88615	2.59e-05	DOWN
LSM3	-1.4058	2.59e-05	DOWN
MEF2C	3.94029	2.64e-05	UP
KCTD12	4.03035	2.65e-05	UP
RGL1	2.25457	2.65e-05	UP
SLC19A1	-1.06189	2.66e-05	DOWN
UBIAD1	-1.44999	2.67e-05	DOWN
CEBPE	-0.686443	2.69e-05	Nodiff
AC068039.4	0.778319	2.69e-05	Nodiff
RP11-403P17.4	1.64162	2.69e-05	UP
SMYD5	-0.890728	2.69e-05	Nodiff
ELK1	0.779734	2.69e-05	Nodiff
NBPF10_NBPF11_NBPF12_NBPF14_NBPF15_NBPF20_NBPF8_NBPF9	1.41819	2.69e-05	UP
PPRC1	-1.68265	2.72e-05	DOWN
PAFAH1B3	-1.79094	2.74e-05	DOWN
TBC1D5	1.04106	2.75e-05	UP
MON2	1.5542	2.79e-05	UP
PGF	1.46008	2.85e-05	UP
TOR4A	-1.42116	2.89e-05	DOWN
C6orf62	1.94107	2.89e-05	UP
SLC22A6	-0.600357	2.89e-05	Nodiff
ZMYND10	-0.960987	2.92e-05	Nodiff
IRX4	-0.770833	2.97e-05	Nodiff
DPM1	-1.26001	2.97e-05	DOWN
PPAP2C	-1.24189	3e-05	DOWN
TELO2	-0.954713	3e-05	Nodiff
PELP1	-1.55644	3.05e-05	DOWN
CYP1A2	0.693817	3.09e-05	Nodiff
TOMM40	-1.66021	3.12e-05	DOWN
FCGRT	1.67374	3.16e-05	UP
HMCES	-1.11398	3.17e-05	DOWN
COL1A2	5.15535	3.17e-05	UP
ZNF574	-1.03314	3.21e-05	DOWN
NBPF10_NBPF12_NBPF14_NBPF15_NBPF20_NBPF8_NBPF9	1.46669	3.21e-05	UP
TMEM5	-1.05273	3.21e-05	DOWN
C7orf25_PSMA2	-0.805994	3.21e-05	Nodiff
PDK3	1.93442	3.21e-05	UP
POLR1E	-1.9235	3.22e-05	DOWN
SOX4	3.2634	3.24e-05	UP
RPS23	-0.700378	3.24e-05	Nodiff
KRT15	-0.986716	3.24e-05	Nodiff
ACAT2	-1.74408	3.26e-05	DOWN
CLIP4	-1.56382	3.26e-05	DOWN
POLDIP2	-0.893116	3.36e-05	Nodiff
IREB2	-0.72299	3.37e-05	Nodiff
PEX14	-1.00229	3.4e-05	DOWN
SAE1	-1.42891	3.49e-05	DOWN
FNDC3B_LOC101928615	2.48689	3.49e-05	UP
SDC2	2.16008	3.49e-05	UP
SRSF1	-1.31778	3.58e-05	DOWN
LAPTM4A	1.1607	3.58e-05	UP
SF3B4	-1.7882	3.58e-05	DOWN
MRPL46	-1.6349	3.58e-05	DOWN
TK1	-1.56091	3.63e-05	DOWN
MXRA5	4.45793	3.64e-05	UP
COL1A1	2.2986	3.91e-05	UP
POU4F3	-0.840434	3.94e-05	Nodiff
OGFR	-0.793936	3.96e-05	Nodiff
QSOX1	-1.47881	3.96e-05	DOWN
DUSP14	-1.76455	3.97e-05	DOWN
PTTG3P	-1.03678	4.05e-05	DOWN
NABP2	-1.44119	4.23e-05	DOWN
LPP	1.50682	4.25e-05	UP
CFLAR	1.3838	4.25e-05	UP
STRN4	-1.37779	4.25e-05	DOWN
GTSE1_TRMU	-1.69451	4.31e-05	DOWN
GPR176	-1.32706	4.36e-05	DOWN
DSERG1	1.45588	4.42e-05	UP
VEGFB	-1.10466	4.48e-05	DOWN
C20orf27	-0.800889	4.49e-05	Nodiff
LYZ	4.81211	4.51e-05	UP
GAL3ST1	-0.556092	4.51e-05	Nodiff
COQ2	-1.85976	4.58e-05	DOWN
LOC100652777_PLA2G10	0.579902	4.59e-05	Nodiff
IK	-1.54649	4.63e-05	DOWN
GINS3	-1.56359	4.64e-05	DOWN
KATNA1	-1.60639	4.69e-05	DOWN
PCDHB1	0.533824	4.7e-05	Nodiff
FN1	1.73854	4.72e-05	UP
MRPL11	-1.61012	4.73e-05	DOWN
RBP1	-2.13459	4.81e-05	DOWN
PLD3	1.51713	4.82e-05	UP
NT5C1B-RDH14_RDH14	-1.36639	4.82e-05	DOWN
IFNGR2	1.50054	4.89e-05	UP
HMGA1	-3.48095	4.93e-05	DOWN
SSR1	1.89381	4.97e-05	UP
BNIP3L	1.8787	4.99e-05	UP
RIN1	-1.05037	5e-05	DOWN
NEURL1	-0.828396	5e-05	Nodiff
BCL6	2.35674	5e-05	UP
PABPN1	2.26141	5e-05	UP
THAP4	-1.61529	5.03e-05	DOWN
CXCR4	3.67994	5.04e-05	UP
GUCY1A3	1.95398	5.11e-05	UP
KIAA1033	1.86992	5.14e-05	UP
GPR68	-1.0382	5.2e-05	DOWN
DICER1	2.65877	5.25e-05	UP
STRA6	-1.21525	5.34e-05	DOWN
OPA3	-0.661085	5.34e-05	Nodiff
METTL7A	2.88351	5.34e-05	UP
NHP2	-1.03503	5.38e-05	DOWN
KIF22	-1.53127	5.38e-05	DOWN
EXO1	-1.68179	5.39e-05	DOWN
PKNOX1	-1.35389	5.39e-05	DOWN
HNMT	2.7169	5.48e-05	UP
SSTR5	-0.723312	5.5e-05	Nodiff
RGCC	3.59221	5.63e-05	UP
CTNNB1	2.09287	5.64e-05	UP
KRT24	-0.576926	5.65e-05	Nodiff
PUM1	1.0793	5.68e-05	UP
HIPK1	2.01115	5.72e-05	UP
GUCY1B3	2.7087	5.73e-05	UP
FAM64A	-1.79141	5.87e-05	DOWN
SPDL1	-1.93733	5.93e-05	DOWN
RNASE1	3.073	5.94e-05	UP
SZT2	0.766786	5.94e-05	Nodiff
SPA17	-1.14751	5.94e-05	DOWN
HLA-DMA	3.12803	5.94e-05	UP
NCAPH	-1.34214	5.99e-05	DOWN
SEC24D	2.27864	6e-05	UP
DDX21	-1.71697	6.04e-05	DOWN
HRAS	-2.12137	6.09e-05	DOWN
ALDH1B1	-1.77594	6.11e-05	DOWN
NUDC	-1.62837	6.19e-05	DOWN
G6PC2	0.559062	6.19e-05	Nodiff
TNFRSF8	-0.883403	6.19e-05	Nodiff
NMT1	-1.09647	6.3e-05	DOWN
CCNL1	1.71882	6.41e-05	UP
CIB2	-0.926527	6.43e-05	Nodiff
UBXN1	-1.32186	6.45e-05	DOWN
DLL3	-0.728866	6.5e-05	Nodiff
YTHDF3	2.44079	6.56e-05	UP
MINK1	-0.962724	6.57e-05	Nodiff
LAMA5	-1.19429	6.59e-05	DOWN
DAPP1	0.967136	6.59e-05	Nodiff
IFITM1	3.07917	6.62e-05	UP
RP3-522P13.2	-0.811085	6.66e-05	Nodiff
MRPL40	-1.48032	6.73e-05	DOWN
BNC1	-1.19216	6.78e-05	DOWN
UBE2V1P9_UBE2V1P9	-0.902759	6.79e-05	Nodiff
ZNF507	0.5975	6.79e-05	Nodiff
JUNB	1.92632	6.83e-05	UP
MTSS1	3.42511	6.84e-05	UP
LOC101929910_LOC613037_NPIPA5_NPIPB3_NPIPB4_NPIPB5	2.76022	6.84e-05	UP
TUBB4B	-1.49515	6.84e-05	DOWN
THG1L	-1.13808	6.88e-05	DOWN
CHST15	2.28585	6.88e-05	UP
CCT8	-1.31318	6.89e-05	DOWN
MKNK1	1.89063	7.06e-05	UP
ZNF721	1.45492	7.09e-05	UP
PNN	1.16052	7.2e-05	UP
HAGH	-1.44445	7.2e-05	DOWN
SCD5	1.39237	7.2e-05	UP
RP11-649A18.7	-0.697486	7.28e-05	Nodiff
DYRK1A	1.65839	7.3e-05	UP
MMACHC	-0.616261	7.33e-05	Nodiff
ENTPD1	1.60983	7.33e-05	UP
DHX38	-0.910245	7.34e-05	Nodiff
TXNIP	2.76181	7.39e-05	UP
RPS8	-0.537269	7.43e-05	Nodiff
LINC00597	1.06897	7.46e-05	UP
ZSCAN16	-0.975595	7.46e-05	Nodiff
ATP5S	-0.875462	7.46e-05	Nodiff
PFDN1	-1.18793	7.62e-05	DOWN
TPP1	1.98501	7.63e-05	UP
ARMC6	-0.978739	7.63e-05	Nodiff
ZFP36	1.3405	7.65e-05	UP
CDK7	-2.063	7.66e-05	DOWN
PLXND1	1.60858	7.66e-05	UP
TCRBV12S3	-0.84355	7.7e-05	Nodiff
BRCA1	-1.1252	7.75e-05	DOWN
UBE2D4	0.686583	7.75e-05	Nodiff
SLC35E2_SLC35E2B	1.54318	7.75e-05	UP
LOC647070	0.667885	7.84e-05	Nodiff
PVRL3	-1.40071	7.84e-05	DOWN
WWC3	1.79179	7.84e-05	UP
BAI2	-1.37665	7.84e-05	DOWN
TRMU	-0.78423	7.97e-05	Nodiff
ASMTL-AS1	-0.697542	8e-05	Nodiff
GPR45	-0.585686	8e-05	Nodiff
EEF1DP5_EEF1DP5	-0.920903	8.08e-05	Nodiff
ENGASE	0.877507	8.08e-05	Nodiff
ARMCX3	1.8869	8.18e-05	UP
TNP2	-0.634181	8.19e-05	Nodiff
MRPL23	-1.76924	8.24e-05	DOWN
RRP1	-1.07095	8.26e-05	DOWN
RHOBTB2	-1.07482	8.28e-05	DOWN
CRIM1_LOC101929500	-1.81898	8.29e-05	DOWN
KCNJ14	0.543845	8.45e-05	Nodiff
AATF	-1.06625	8.45e-05	DOWN
DCN	4.71331	8.45e-05	UP
RRS1	-2.0713	8.5e-05	DOWN
PCSK1N	-0.764979	8.54e-05	Nodiff
TRPS1	2.60099	8.54e-05	UP
FSTL4	0.433263	8.69e-05	Nodiff
STX12	1.29475	8.76e-05	UP
TSC22D3	2.88845	8.82e-05	UP
CDC25A	-1.65471	8.9e-05	DOWN
HNRNPF	-2.01406	8.95e-05	DOWN
ZGPAT	-1.471	8.97e-05	DOWN
NBPF10_NBPF11_NBPF14_NBPF15_NBPF19_NBPF20_NBPF25P_NBPF26_NBPF8_NBPF9	1.52546	9.01e-05	UP
VRTN	-0.701695	9.17e-05	Nodiff
SLC27A5	-1.06447	9.17e-05	DOWN
NSD1	-1.09604	9.17e-05	DOWN
PRDM11	-0.753081	9.17e-05	Nodiff
RAD51	-1.27482	9.28e-05	DOWN
GOLGA6L4_GOLGA6L5P_GOLGA6L9_LOC102724093	1.97075	9.41e-05	UP
KIAA0247	1.74616	9.48e-05	UP
SAMM50	-1.55705	9.48e-05	DOWN
CAMK4	-0.687745	9.52e-05	Nodiff
ZNF587	1.30973	9.52e-05	UP
GRWD1	-0.984727	9.6e-05	Nodiff
UPK3B	-0.748929	9.82e-05	Nodiff
PECAM1	2.67116	9.83e-05	UP
GNA12	-1.10689	9.88e-05	DOWN
CCT7	-0.993081	9.89e-05	Nodiff
NUDT21	-2.05527	0.000100056	DOWN
NIP7	-1.32642	0.000100056	DOWN
SNRPA	-1.00094	0.000100378	DOWN
SEC31A	1.96235	0.000100727	UP
GRSF1	-1.3586	0.000103398	DOWN
FOXP3	-0.620392	0.000103418	Nodiff
PARD6A	-0.917192	0.000103588	Nodiff
MAF	2.85604	0.000104152	UP
NPM1	-1.38149	0.000104181	DOWN
HLA-E	2.30735	0.000104798	UP
B4GALT4	-0.995434	0.000105276	Nodiff
HIST3H3	-0.652605	0.00010606	Nodiff
MRC2	2.47453	0.00010606	UP
VCX2	-0.711092	0.00010606	Nodiff
EMILIN1	2.3608	0.00010606	UP
ING2	-1.56785	0.00010693	DOWN
PSMC3	-1.16613	0.00010693	DOWN
HIST1H2BB	-0.480224	0.00010759	Nodiff
LGALS7_LGALS7B	-0.658487	0.000107809	Nodiff
ELF1	0.880861	0.000108646	Nodiff
SMARCE1	-1.41759	0.000108646	DOWN
P2RX5	-1.44146	0.000108646	DOWN
SULF1	3.27881	0.000109122	UP
IK_TMCO6	-0.859531	0.000109122	Nodiff
FBXO11	1.85458	0.000109289	UP
DEF8	-2.14681	0.000109827	DOWN
HYPK_MIR1282_SERF2	1.3124	0.000110046	UP
MPHOSPH6	-1.12405	0.000110413	DOWN
HIST1H4G	-0.676492	0.000110543	Nodiff
AGL	2.79376	0.000111379	UP
PRDM16	-0.675294	0.000112693	Nodiff
C1orf35	-0.873585	0.000112976	Nodiff
ORM1	-0.784531	0.000113313	Nodiff
SMPD2	-0.982402	0.000117663	Nodiff
NUP62CL	-0.555546	0.000117663	Nodiff
URB2	-0.932605	0.000118314	Nodiff
THRAP3	0.84757	0.000119329	Nodiff
SSX2IP	-1.63178	0.000120219	DOWN
ALPP	-0.740595	0.000120565	Nodiff
OGT	1.87655	0.00012142	UP
S100A2	-3.30784	0.00012142	DOWN
TACC3	-1.75074	0.000121931	DOWN
DOPEY1	1.39301	0.000121931	UP
SNAI2	3.15354	0.000123648	UP
PTTG1	-2.07831	0.000123767	DOWN
DIEXF	-1.32615	0.000124031	DOWN
TLX2	-0.957689	0.000125317	Nodiff
RBM42	-1.24661	0.000125317	DOWN
ERCC6L	-1.61249	0.000126227	DOWN
RGS5	3.37893	0.000127855	UP
NUS1_NUS1P3	-1.28102	0.000128349	DOWN
LOC102724364_SEC22B	1.59884	0.000128349	UP
DAZAP2	0.917304	0.000128349	Nodiff
HPS6	-1.00346	0.000128754	DOWN
IFI44L	4.1938	0.000129146	UP
PTGES2	-0.67806	0.000129164	Nodiff
ZNF611	1.38023	0.000129979	UP
SETD1B	0.975707	0.000129993	Nodiff
F12	-1.02377	0.000131707	DOWN
INPP5J	-0.591225	0.000131897	Nodiff
PCGF3	1.41778	0.00013302	UP
PAGR1	-1.17479	0.000134041	DOWN
ELF2	1.54662	0.000134248	UP
SIGMAR1	-1.47309	0.000134248	DOWN
DNAJB9	1.66129	0.000135234	UP
ABCC5	1.09328	0.000135514	UP
HIC1	-0.54916	0.000137455	Nodiff
HK2_RP11-259N19.1	-1.07243	0.000137455	DOWN
RAB5B	1.2395	0.000138654	UP
MLST8	-1.33782	0.000138954	DOWN
HECTD4	1.18636	0.000140262	UP
BARX2	-0.659419	0.000141026	Nodiff
FAM46A	2.76485	0.000141826	UP
CENPB	-1.14314	0.000142294	DOWN
DNASE2	1.17231	0.00014243	UP
HBB	4.97089	0.00014243	UP
PROCR	-1.8371	0.000142437	DOWN
TOE1	-1.09504	0.000142437	DOWN
PSMC4	-1.4398	0.000143367	DOWN
ATXN1	2.15681	0.000143367	UP
SCRN1	-2.19747	0.000143744	DOWN
SGSM2	0.87652	0.000143744	Nodiff
SLC7A5	-2.08854	0.000144015	DOWN
NAT10	-1.05468	0.000144406	DOWN
KIAA0101	-1.86639	0.000144975	DOWN
PNPO	-1.22849	0.000145445	DOWN
INHA	-0.59341	0.00014628	Nodiff
GABRB2	0.719461	0.00014628	Nodiff
HNRNPUL1	-0.854447	0.000146682	Nodiff
ID2	1.88099	0.000150252	UP
LARP7	-1.47188	0.000150706	DOWN
HAP1	-0.701688	0.00015074	Nodiff
LOC101060521_POLR3E	-1.48737	0.000151037	DOWN
HAT1	-1.72807	0.000151037	DOWN
APITD1_APITD1-CORT	-1.97993	0.000152006	DOWN
NELFCD	-1.28952	0.000152345	DOWN
AXL	-2.36683	0.000152707	DOWN
ZDHHC17	2.12225	0.000152961	UP
VEGFA	3.22539	0.000152999	UP
C1QA	3.52571	0.000153809	UP
WNT6	0.775322	0.00015386	Nodiff
PNO1	-1.19616	0.000154843	DOWN
KIR3DL1	0.469664	0.000155996	Nodiff
HS3ST1	-0.800749	0.000159609	Nodiff
ORC6	-1.08718	0.000159609	DOWN
LEPRE1	2.15692	0.000160839	UP
PSAP	1.37623	0.00016294	UP
BLM	-1.28716	0.00016294	DOWN
OSTF1	1.83006	0.000164437	UP
TMEM246	-1.33683	0.000164653	DOWN
HNRNPD	-0.820091	0.000164817	Nodiff
DNAJC9	-1.42551	0.000164817	DOWN
PRRC2C	1.07228	0.000165208	UP
FAM153A_FAM153B_LOC100507387_LOC102725213	-0.479384	0.000165939	Nodiff
LEF1	2.49585	0.000166988	UP
CPSF3L_MIR6727	1.03964	0.000168192	UP
CPA2	0.551597	0.000169272	Nodiff
MTCH2	-1.37376	0.000171392	DOWN
AC004941.5	-1.39611	0.000171615	DOWN
RGS1	3.97838	0.000171615	UP
MRPS30	-1.61631	0.000171615	DOWN
SLC25A16	0.945812	0.000171615	Nodiff
PPP2R4	-1.09325	0.000172974	DOWN
HERC1	1.1673	0.000173445	UP
PRSS16	-0.535924	0.000181395	Nodiff
PAQR4	-1.13284	0.000181395	DOWN
PKMYT1	-0.76799	0.000181688	Nodiff
CAMK2G	-1.17021	0.000182542	DOWN
RANBP9	1.18942	0.00018259	UP
METAP1	-0.985049	0.000183279	Nodiff
AK021537	1.16413	0.000186431	UP
CIDEB	0.973803	0.000186431	Nodiff
PSORS1C1	-0.617164	0.000187222	Nodiff
GS1-124K5.9	-0.693796	0.000187535	Nodiff
LRRFIP2	-1.30059	0.000187535	DOWN
ARHGEF16	-0.564951	0.000191186	Nodiff
SPCS3	1.22469	0.000193766	UP
MAK16	-1.32898	0.000195623	DOWN
CCNH	-1.49305	0.000195637	DOWN
CTAGE11P	-0.673943	0.000196448	Nodiff
VAMP4	1.19759	0.000196448	UP
ORC2	-1.13289	0.000196448	DOWN
ZBTB14	-0.573025	0.000196448	Nodiff
MAGEB3	-0.466989	0.000196448	Nodiff
C17orf53	-1.07368	0.000196448	DOWN
CEMIP	2.89957	0.000197734	UP
SASH1	1.85436	0.000200174	UP
NMRK2	-0.753768	0.000202128	Nodiff
DHX34	-0.871926	0.000203875	Nodiff
SSB	-1.67746	0.000204233	DOWN
MFAP1	-0.776674	0.00020466	Nodiff
VPREB1	-0.382185	0.00020637	Nodiff
RETN	-0.572885	0.000206581	Nodiff
HNRNPA1P31_HNRNPA1P31	-0.652941	0.0002068	Nodiff
MMP14	1.98655	0.000207622	UP
HIF1AN	-0.708845	0.000209018	Nodiff
EGR3	1.10418	0.000209018	UP
RPL26L1	-1.39018	0.000209721	DOWN
MYH7B	-0.385931	0.000209721	Nodiff
ALG12	-1.03237	0.000209784	DOWN
TUBB1	-0.528866	0.000209784	Nodiff
CTC-425F1.4	-1.77246	0.000210438	DOWN
DPP3	-1.15204	0.000211081	DOWN
OGDHL	-1.15426	0.000211567	DOWN
GATA2	-0.596919	0.000213085	Nodiff
GTF2I_GTF2IP1_LOC100093631	1.38136	0.00021323	UP
ANXA2P1	-0.824433	0.000213298	Nodiff
ZNF106	-1.22085	0.000217444	DOWN
THAP11	-1.32929	0.000218167	DOWN
FAM8A1	2.20053	0.00021895	UP
S100A5	-0.597647	0.00021895	Nodiff
CHEK1	-1.3814	0.000220442	DOWN
ALDH7A1	-1.84121	0.000222498	DOWN
ANKRD36BP2	-0.474377	0.000222599	Nodiff
MRPS11	-1.18726	0.000223692	DOWN
NUDT4_NUDT4P1_NUDT4P2	1.67795	0.000225406	UP
CRBN	1.14458	0.000225927	UP
MAB21L1_MIR548F5	-0.532836	0.000225927	Nodiff
LMO4	2.15016	0.000226049	UP
R3HDM4	1.16387	0.000229285	UP
PSMA7	-0.941436	0.000230761	Nodiff
RRP12	-1.3623	0.000231479	DOWN
KALP_KALP	-0.495903	0.000231479	Nodiff
GRAP2	-0.616225	0.000232	Nodiff
DUSP12	-1.27436	0.000232812	DOWN
POSTN	5.28472	0.000232812	UP
TAF1D	1.82041	0.000235065	UP
C10orf2	-1.33482	0.000235686	DOWN
C9orf78	-0.996716	0.000236121	Nodiff
PLEK2	-1.06542	0.000236651	DOWN
C1QTNF9B-AS1	-0.668312	0.000236651	Nodiff
KIF23	-2.33638	0.000239595	DOWN
C11orf68	-0.830154	0.00024117	Nodiff
ECD	-1.46111	0.00024291	DOWN
PPP1R26	-1.21536	0.000243466	DOWN
DNAJA2	-1.06454	0.00024451	DOWN
SMARCA2	2.19669	0.000247012	UP
MTHFD1	-1.39334	0.000247501	DOWN
KNOP1	-0.926345	0.000249139	Nodiff
SCN10A	0.494867	0.000249139	Nodiff
PERP	-2.15027	0.000249139	DOWN
EFHD2	-1.413	0.000249339	DOWN
RELN	0.653095	0.000249339	Nodiff
N4BP1	0.814986	0.000250428	Nodiff
ZNF80	-0.532801	0.00025299	Nodiff
GOLGA8N	1.728	0.000253621	UP
CLPX	-1.36801	0.000255025	DOWN
CPA4	-1.15388	0.000255025	DOWN
POLR2F	-0.999874	0.000256868	Nodiff
PCBD1	-1.23083	0.000256917	DOWN
DSCC1	-2.14132	0.000256917	DOWN
KMT2D	-0.746218	0.000257873	Nodiff
CAV1	-2.28361	0.000258229	DOWN
DGKE	-0.361506	0.000259426	Nodiff
KLK15	-0.913704	0.000261632	Nodiff
WDFY3	1.56444	0.000262997	UP
PRPF31	-1.22047	0.000264902	DOWN
HEATR2	-1.24256	0.000266096	DOWN
DBNDD1	-1.02159	0.000266986	DOWN
ZNF277	0.880595	0.000266986	Nodiff
FADD	-1.72975	0.000267385	DOWN
JMJD7_JMJD7-PLA2G4B	-0.884692	0.000268524	Nodiff
MAML3	-0.635385	0.000268524	Nodiff
KCNA5	0.534538	0.000268708	Nodiff
NUFIP1	-0.907647	0.000268841	Nodiff
PRDX3	-1.50401	0.000268967	DOWN
SERPINE1	-2.0938	0.000268967	DOWN
C16orf59	-0.717388	0.000269026	Nodiff
MGP	4.85632	0.000269645	UP
RFC2	-1.0356	0.000270123	DOWN
HSPG2	2.50849	0.000274454	UP
TEAD4	-1.01023	0.000275674	DOWN
AURKC	-0.763985	0.000275674	Nodiff
MRPS7	-1.30435	0.000276918	DOWN
FBXW12	1.16824	0.000278408	UP
CABP2	-0.623782	0.000278965	Nodiff
CCDC51	-1.3093	0.000280607	DOWN
AARSD1_PTGES3L_PTGES3L-AARSD1	-1.28817	0.000281528	DOWN
MKRN4P_MKRN4P	1.00675	0.000281528	UP
CHKB	0.909468	0.000282627	Nodiff
SRSF11	1.62936	0.000285924	UP
CCT8L2	-0.750448	0.000286378	Nodiff
COIL	-1.30328	0.000287917	DOWN
GANAB	1.2613	0.000287917	UP
BHMT	0.706008	0.000288154	Nodiff
PSMD1	-1.27199	0.000288563	DOWN
TMSB4X	1.20266	0.000288563	UP
C1orf116	-0.758221	0.000289007	Nodiff
FCGR2A	2.46699	0.000289281	UP
CYBA	2.308	0.000291062	UP
ETFA	-0.983543	0.000291995	Nodiff
ECSIT	-1.78868	0.00029315	DOWN
KATNB1	-1.00428	0.00029315	DOWN
SEC23B	-0.982983	0.000293963	Nodiff
TSPYL2	0.763985	0.000300819	Nodiff
CTDNEP1	-1.10653	0.000301557	DOWN
TXNRD1	-1.41116	0.000304684	DOWN
NAP1L1	-1.38369	0.000304936	DOWN
BAG1	-0.922318	0.000304936	Nodiff
KRT19	-0.46507	0.000304936	Nodiff
DAXX	-1.28232	0.00030585	DOWN
IRF9	1.93005	0.00030585	UP
LBX1	-0.603992	0.000306513	Nodiff
VPRBP	-0.556162	0.000308323	Nodiff
BTN3A2	2.86718	0.000308323	UP
RAN	-1.19989	0.000312155	DOWN
CD300A	1.41683	0.000312233	UP
RAD51C	-1.53842	0.000312591	DOWN
HSPE1	-1.43716	0.00031562	DOWN
ATXN2L	-0.906036	0.00031562	Nodiff
HCLS1	2.95338	0.000316324	UP
ZNF236	0.57666	0.000316324	Nodiff
WSB1	2.03553	0.000316324	UP
EED	-1.24026	0.000316324	DOWN
C2orf83	-0.417892	0.000316324	Nodiff
MRPL48	-1.09809	0.000316324	DOWN
EMC8	-1.19243	0.000316324	DOWN
MTMR9	0.873165	0.000316671	Nodiff
LY86	1.48392	0.000317827	UP
ATXN3	-1.64264	0.000318235	DOWN
PSME3	-1.36401	0.000319454	DOWN
CLEC7A	1.71194	0.00031999	UP
SLC15A3	1.2279	0.000321622	UP
CTNNA1	-1.02521	0.000324537	DOWN
NUDT3	1.52584	0.000324537	UP
RGS7	-0.614517	0.000324537	Nodiff
USP39	-0.981036	0.000324537	Nodiff
FOXJ1	-0.754839	0.000327164	Nodiff
GCLM	-2.29	0.000327384	DOWN
TREH	-0.689993	0.000327384	Nodiff
VPS13C	1.9913	0.000329178	UP
RAD51D	-0.739643	0.000329389	Nodiff
NDUFS6	-1.48325	0.000330672	DOWN
CDKN2A	3.10198	0.000330923	UP
B9D2	-0.954433	0.000334458	Nodiff
ATP6AP2	1.30486	0.000337538	UP
SAP30L	-1.25472	0.000337768	DOWN
NMRK1	2.04405	0.000338606	UP
RAD17	-0.740042	0.000338606	Nodiff
MRPL44	-0.979216	0.000338606	Nodiff
GALK2	-1.24799	0.000338606	DOWN
NGDN	-1.01153	0.000338606	DOWN
ONECUT1	-0.643424	0.000338606	Nodiff
H2AFV	-1.61775	0.00033865	DOWN
PCBP1	-1.04856	0.000340031	DOWN
CPE	3.57057	0.000340031	UP
DUSP9	-1.15807	0.000340031	DOWN
RALGAPA1	1.24322	0.000340602	UP
WDR62	-0.817626	0.000340602	Nodiff
TEAD3	-1.07911	0.000340702	DOWN
MRPS18B	-1.14978	0.000341772	DOWN
PDAP1	-1.38541	0.000341777	DOWN
RRP15	-2.15754	0.000342708	DOWN
UBN1	-1.15588	0.000346487	DOWN
RGS3	1.88191	0.000348223	UP
U2AF1	-1.16723	0.00034837	DOWN
NARFL	-0.782913	0.000352255	Nodiff
KLF4	3.43436	0.000355383	UP
AURKA	-2.30968	0.000355489	DOWN
DLAT	-1.88249	0.000355925	DOWN
LRMP	0.674692	0.000357325	Nodiff
AMT	1.07292	0.000359745	UP
HR	-0.580875	0.000362104	Nodiff
TTLL12	-0.989657	0.000363082	Nodiff
PNMT	-0.539202	0.000366056	Nodiff
ADNP2	-1.37167	0.000366629	DOWN
RP3-406P24.1	-1.37956	0.000367963	DOWN
ASPHD1	-1.03654	0.000368096	DOWN
IFITM1_IFITM2	2.24069	0.000368096	UP
CCPG1_DYX1C1-CCPG1	2.12592	0.000368096	UP
PIKFYVE	1.96639	0.000368096	UP
NKX2-5	-0.782927	0.000371048	Nodiff
GRN	1.58101	0.000372252	UP
SIDT2	2.35214	0.000372252	UP
AIFM1	-1.75721	0.000372252	DOWN
SETD5	1.52408	0.000372252	UP
NMUR1	-0.83077	0.000372252	Nodiff
SLC25A21	-0.576975	0.000374562	Nodiff
CDC25C	-0.960805	0.000374562	Nodiff
PAXBP1	1.4313	0.000377417	UP
OS9	1.08845	0.000380808	UP
NPPC	-0.43701	0.000380814	Nodiff
POU6F1	-0.615399	0.000381076	Nodiff
C3AR1	1.75418	0.000382915	UP
ZNF552	-0.750063	0.000384073	Nodiff
NKX2-2	-1.23359	0.000384128	DOWN
FER	-0.65888	0.000384128	Nodiff
HLA-DMB	2.14878	0.000384128	UP
TRAIP	-0.835329	0.000386871	Nodiff
FLJ42627	1.20861	0.000387307	UP
INPP4B	-1.74975	0.000388092	DOWN
H3F3A	-1.05242	0.000388485	DOWN
CPSF6	-0.915616	0.000388485	Nodiff
BRMS1	-1.08831	0.000388485	DOWN
SLC35F2	-1.3223	0.000391753	DOWN
YWHAE	-1.51197	0.00039244	DOWN
MRPS11P1_MRPS11P1	-0.395756	0.00039399	Nodiff
TMEM185B	-1.33802	0.00039477	DOWN
CXXC1	0.689447	0.000396722	Nodiff
HJURP	-1.47857	0.000396722	DOWN
SNX6	1.03895	0.000400606	UP
VPS13B	1.93589	0.000402866	UP
CFH	2.0559	0.000403578	UP
LOC100996517_LOC102724364_SEC22B	1.21452	0.000403772	UP
MIR6878_TARS2	-1.02235	0.00040421	DOWN
CRISP3	-0.340357	0.000404587	Nodiff
IFITM3	1.40289	0.000407279	UP
EZH1	0.941099	0.000411692	Nodiff
NLRP2	0.432591	0.000412944	Nodiff
IGHG1_LOC101930405	0.817955	0.000415873	Nodiff
FOXF2	-1.76985	0.000416027	DOWN
ORC1	-1.39112	0.000417206	DOWN
TUBG1	-1.81825	0.00041874	DOWN
GPR124	1.99008	0.000420124	UP
CCDC85B	-1.58425	0.000420823	DOWN
ARHGEF28	-0.592444	0.000420992	Nodiff
EXTL2	1.63494	0.000424686	UP
GTF2E2	-1.21642	0.000424686	DOWN
GUCA1B	-0.831912	0.00042514	Nodiff
CCT6B	-0.639937	0.000425426	Nodiff
MYO1D	2.03494	0.000426723	UP
FASTKD2	-0.82334	0.000426723	Nodiff
RPL10L	-1.12514	0.000432062	DOWN
AMIGO2	-2.44402	0.000432062	DOWN
RPE	-1.1522	0.000433923	DOWN
CYP3A4	0.856667	0.000435317	Nodiff
TRABD	-0.700798	0.00043784	Nodiff
ANKRD26	-0.711779	0.000439755	Nodiff
KIAA0907	1.59989	0.000440744	UP
SCCPDH	-1.54808	0.000444203	DOWN
RBM10	-1.33629	0.000444782	DOWN
FJX1	-1.46834	0.00044555	DOWN
LIPA	1.7472	0.000446573	UP
PRPF18	-1.27381	0.000447162	DOWN
MSN	1.07155	0.00044781	UP
PCLO	-3.71789	0.00044781	DOWN
NID1	1.84618	0.00044781	UP
ABCC6_LOC101930322	-0.859006	0.000448851	Nodiff
USE1	-2.25948	0.000452776	DOWN
ARHGAP29	-2.02327	0.000453069	DOWN
TPM2	-2.19431	0.000453069	DOWN
CHAF1B	-1.2455	0.000453171	DOWN
OXLD1	-0.872668	0.000453171	Nodiff
LOC101930602_SLC14A2	-0.635518	0.000453171	Nodiff
TBL3	-0.936751	0.000453991	Nodiff
CTSD	1.42576	0.000456045	UP
CYP2R1	-0.644951	0.000464009	Nodiff
MOSPD2	1.03728	0.00046571	UP
PPID	-2.56563	0.000466465	DOWN
BID	-1.203	0.000466465	DOWN
IFI6	2.94604	0.000466465	UP
AK6	-1.64449	0.000468622	DOWN
GS1-164F24.1	-0.864419	0.000470037	Nodiff
COMMD9	-0.785028	0.00047395	Nodiff
RAB40C	-0.83869	0.000474421	Nodiff
CCDC92	1.09144	0.000474507	UP
TNC	3.08229	0.000474887	UP
CDV3	-1.20828	0.000478092	DOWN
COL3A1	3.66284	0.000478848	UP
RPL39L	-1.73794	0.000479321	DOWN
ZC3H14	-0.859006	0.000480483	Nodiff
DST	1.51828	0.000480646	UP
MYO1F	1.20173	0.000480646	UP
STAB1	2.07755	0.000480657	UP
PRKAA2	-0.460504	0.000485988	Nodiff
HCN2	-0.613193	0.000485988	Nodiff
KAT7	-0.754818	0.000485988	Nodiff
TIMM23_TIMM23B	-1.16592	0.000485988	DOWN
HLA-C	2.13074	0.000487504	UP
BMP15	0.358992	0.000488879	Nodiff
MAPRE2	1.11629	0.000488879	UP
SLC18A3	-0.664083	0.000489601	Nodiff
CSAD	2.07511	0.000489955	UP
FANCE	-1.24547	0.000491982	DOWN
ACBD3	1.15246	0.000491982	UP
ZNF669	0.479951	0.000491982	Nodiff
SIX1	-0.961856	0.000492154	Nodiff
MIR6875_TRIP6	-0.675084	0.000492154	Nodiff
NPHS2	0.574489	0.000494056	Nodiff
ILKAP	-1.24174	0.000495362	DOWN
PNISR	1.49434	0.000495362	UP
KCNK12	-0.476996	0.000495362	Nodiff
MMP9	4.9644	0.000495362	UP
SSSCA1	-1.2673	0.000496723	DOWN
PAM16	-1.10739	0.000497858	DOWN
DHX9	-1.01435	0.000502518	DOWN
NID2	2.78296	0.000502518	UP
RABEP1	-1.7573	0.000503154	DOWN
CCDC22	-1.50694	0.000504391	DOWN
EXOSC2	-1.26209	0.000505038	DOWN
ITPKA	-0.849776	0.000506522	Nodiff
PIK3R3	2.27923	0.000509165	UP
MMP15	-0.63673	0.000509382	Nodiff
RP1-8B22.1	-0.682759	0.000510153	Nodiff
CCT5	-1.4092	0.00051213	DOWN
CHMP7	-1.34205	0.000518365	DOWN
ZNF160	1.31275	0.000520742	UP
MIR4784_MZT2A_MZT2B	-1.21529	0.000520742	DOWN
BNIP2	-0.892703	0.000527023	Nodiff
PROSER1	-0.849559	0.000528783	Nodiff
HNRNPAB	-1.0885	0.000529961	DOWN
PTPRH	-0.639636	0.000530499	Nodiff
SLC4A1AP	-1.16278	0.000530499	DOWN
CSF1R	2.21845	0.000530499	UP
RNF11	0.972962	0.000530499	Nodiff
IDS	1.57987	0.000531619	UP
PTCD2	0.862157	0.000531756	Nodiff
HDGF	-1.06826	0.000531919	DOWN
UTP14A	-1.49359	0.000531919	DOWN
KBTBD4	-0.619202	0.000533167	Nodiff
FFAR3_GPR42	-0.735224	0.000539854	Nodiff
MYCN	-0.417304	0.000542295	Nodiff
CNOT2	0.824615	0.000546823	Nodiff
AMDHD2_CEMP1	-1.00745	0.000546823	DOWN
CCDC85C	-0.453053	0.000549706	Nodiff
HNRNPM	-0.831008	0.000551458	Nodiff
GJA9_GJA9-MYCBP_MYCBP	-1.62486	0.000551458	DOWN
MRPS34	-1.00529	0.000551458	DOWN
HNRNPA2B1	-0.900497	0.000551458	Nodiff
DCLRE1C	0.911674	0.000552261	Nodiff
CENPO	-0.48472	0.000554883	Nodiff
GATA6	-1.42225	0.000556255	DOWN
POLR1B	1.00372	0.000560586	UP
NUDT2	-0.94465	0.00056509	Nodiff
LSM14B	-0.657003	0.000567592	Nodiff
SUPT4H1	-0.839909	0.000569114	Nodiff
DLK2	-0.581779	0.000572525	Nodiff
BPNT1	-0.356653	0.000575934	Nodiff
TARDBP	-0.810329	0.000575934	Nodiff
TPMT	-0.986204	0.000575934	Nodiff
BCL2L10	-0.739671	0.000575934	Nodiff
P4HA1	2.67611	0.00057627	UP
WARS2	-1.7412	0.00057627	DOWN
CD164	1.11153	0.000576684	UP
FTSJ3	-1.07709	0.000577716	DOWN
CREG1	1.25796	0.000578684	UP
KIAA0586	-0.509062	0.000579919	Nodiff
ZNF287	-0.52598	0.000581398	Nodiff
MIR622	-0.584433	0.000585373	Nodiff
ANGPTL7	-0.712822	0.00058759	Nodiff
LRRC20	-1.34056	0.00058759	DOWN
LOC102725198_RASA4_RASA4B_RASA4CP	-0.928431	0.00058759	Nodiff
DDR2	2.12568	0.000589118	UP
HSPA8_SNORD14C_SNORD14D	-0.794531	0.000590097	Nodiff
CBX4	-0.866569	0.000590097	Nodiff
JMJD7-PLA2G4B_PLA2G4B	0.710721	0.000592147	Nodiff
TTPAL	-0.837752	0.000593646	Nodiff
OAS1	2.04923	0.000597471	UP
ZNF419	0.613018	0.000597918	Nodiff
PGLYRP1	-0.699125	0.00059952	Nodiff
PPIB	1.2139	0.00059952	UP
ZFP36L1	1.93257	0.00059952	UP
EIF2AK2	1.35758	0.00059952	UP
SPX	-0.598634	0.000600737	Nodiff
RPS11_SNORD35B	0.690777	0.000614838	Nodiff
CITED2	-1.5441	0.000615045	DOWN
MRPS16	-1.25195	0.000616187	DOWN
CS	-1.00472	0.000616558	DOWN
MYLK3	-0.378417	0.000616558	Nodiff
NSMCE4A	-1.01674	0.000618703	DOWN
RPL19	-0.792542	0.00061935	Nodiff
PDGFRB	1.70307	0.00062071	UP
PTMS	-1.29081	0.000621808	DOWN
ATP6V0D1	1.00423	0.000623307	UP
NSA2	-1.18936	0.000624801	DOWN
LUC7L	-0.924664	0.000627539	Nodiff
BTN3A3	1.96197	0.000631351	UP
MAP6D1	-0.548704	0.000631351	Nodiff
CROCCP2	1.72118	0.000631815	UP
PPP1R11	-0.744342	0.000632059	Nodiff
RUFY2	1.07797	0.000632546	UP
ETNK2	-0.702486	0.000635145	Nodiff
ESPL1	-1.02093	0.000635595	DOWN
RSAD1	-1.06983	0.000637278	DOWN
TMEM189_TMEM189-UBE2V1_UBE2V1_UBE2V2	-1.05469	0.000637278	DOWN
SHC3	-0.525105	0.000637278	Nodiff
ACSL1	1.49959	0.000638874	UP
SPATA2	-0.553228	0.000640154	Nodiff
PTBP2	2.19874	0.000640154	UP
SNRPE	-1.18973	0.000642038	DOWN
WWC1	-1.41325	0.000642346	DOWN
TTC28	1.07761	0.000645183	UP
MRPL12	-0.965182	0.000646955	Nodiff
C21orf59	-1.23127	0.000647455	DOWN
HIST1H2APS4_HIST1H2APS4	-0.448859	0.000648462	Nodiff
CISH	0.546225	0.000656539	Nodiff
MIR1292_NOP56_SNORD110_SNORD57_SNORD86	-1.36754	0.000658153	DOWN
DSCR3	1.07061	0.000661946	UP
OR11A1	-0.408915	0.000665427	Nodiff
PRDM5	0.431898	0.000665427	Nodiff
DTX2_LOC102725292	-0.709713	0.000669695	Nodiff
MFHAS1	-1.12585	0.000670222	DOWN
BDNF	-1.51662	0.000671167	DOWN
KCNK13	-0.612388	0.00067149	Nodiff
OSM	-0.698908	0.000674486	Nodiff
APOF	-0.307794	0.00068095	Nodiff
CD53	2.37647	0.000697534	UP
NAB1	1.60037	0.000700423	UP
DAD1	1.14922	0.000702945	UP
FGF16	0.476891	0.000705594	Nodiff
FAM215A	-0.561169	0.000705594	Nodiff
GOT2	-1.09095	0.000705594	DOWN
XRCC5	-1.24272	0.000705594	DOWN
SKAP2	2.18261	0.000705594	UP
CENPN	-2.04356	0.000710388	DOWN
MXRA8	2.51158	0.000712835	UP
NSUN3	-0.940448	0.000712835	Nodiff
MGST3	1.50476	0.000713106	UP
RPN1	1.28095	0.000715285	UP
GCGR	-0.638459	0.000717465	Nodiff
DOT1L	-0.703151	0.000717465	Nodiff
MGAT3	-0.730812	0.000717465	Nodiff
COL17A1	-0.460763	0.000720737	Nodiff
PDGFRA	2.99184	0.000722797	UP
DOCK4	2.91815	0.000729601	UP
BTBD18	0.524937	0.000729839	Nodiff
EIF1	0.63591	0.000729839	Nodiff
EFNA1	1.90765	0.000729839	UP
BHLHE40	2.4587	0.000738636	UP
GSN-AS1	0.503256	0.000743632	Nodiff
SERF1A_SERF1B	-0.656828	0.000745112	Nodiff
TMEM131	1.52802	0.000747002	UP
LIMS2	-0.707542	0.000750192	Nodiff
EMC7	-1.40236	0.0007521	DOWN
GPNMB	2.78952	0.00075355	UP
CHST4	-0.621856	0.000754809	Nodiff
RASSF8	-0.480791	0.000755963	Nodiff
ZEB2	2.23064	0.000757287	UP
GLB1_TMPPE	1.35355	0.000759653	UP
FUT4	-0.62972	0.000760343	Nodiff
ERCC2	-0.618936	0.000760973	Nodiff
SATB2	3.43284	0.000764585	UP
SARS2	-0.994111	0.000768924	Nodiff
WDR25	-0.678473	0.00076997	Nodiff
SERINC5	2.51763	0.000772252	UP
SCN2B	-0.392472	0.000772252	Nodiff
BTF3P13_BTF3P13	-0.776422	0.00077308	Nodiff
LY9	0.425084	0.000774593	Nodiff
CBX8	-0.502626	0.000775489	Nodiff
SLC1A5	-0.982234	0.000775569	Nodiff
RBMX2	-1.13052	0.000775569	DOWN
DBET_DUX4_DUX4L1_DUX4L2_DUX4L24_DUX4L3_DUX4L4_DUX4L5_DUX4L6_DUX4L7_DUX4L8_LOC100288289_LOC100291626_LOC652301	-0.665497	0.000775569	Nodiff
EPB41	-0.583592	0.000776603	Nodiff
G3BP2	1.67583	0.000777392	UP
APP	1.38681	0.000781555	UP
PPP1R12B	0.778424	0.000786709	Nodiff
TMED2	0.748144	0.000787916	Nodiff
Y16709	-1.11636	0.00078834	DOWN
CISD1	-1.64169	0.000788792	DOWN
COX17_POPDC2	-1.39396	0.000790596	DOWN
NUDT15	-1.40007	0.000792391	DOWN
BRAP	-0.665518	0.000792391	Nodiff
UFL1	1.70513	0.000792391	UP
SATB1	2.26121	0.000801976	UP
TPPP	-0.420259	0.000805314	Nodiff
LAIR1	1.26123	0.000806134	UP
ZNF696	-0.991366	0.000806134	Nodiff
NAGPA	-1.05623	0.000806267	DOWN
PPP1R14B	-1.18369	0.000806365	DOWN
ZC3H7B	1.17004	0.000813779	UP
TUBB7P	-0.616029	0.000815941	Nodiff
KIN	-1.2909	0.000818235	DOWN
TUBB6	-1.72772	0.000818235	DOWN
FIP1L1	-2.22209	0.000821346	DOWN
HAUS6	-0.612374	0.000826222	Nodiff
PUS1	-1.3818	0.000830165	DOWN
HLA-B	2.18425	0.000830165	UP
CRYBB2P1	-0.67119	0.000830165	Nodiff
HAUS5	0.635665	0.000839535	Nodiff
PTPRO	1.79228	0.000839631	UP
PDE1C	-0.655406	0.00084052	Nodiff
SYMPK	-0.707171	0.000842911	Nodiff
PPIAP21_PPIAP21	-0.593011	0.000842911	Nodiff
TTI2	-1.21007	0.000843967	DOWN
TMBIM4	0.948186	0.000843967	Nodiff
FAM86B1_FAM86B2_FAM86C1_FAM86DP_FAM86FP	-0.974076	0.000856577	Nodiff
PPP1R1A	-0.825574	0.000856577	Nodiff
WIPI1	2.2267	0.000856577	UP
PLEKHG3	-0.428046	0.000856577	Nodiff
DDX17	0.675693	0.000858944	Nodiff
MRE11A	-1.58528	0.00085983	DOWN
MMRN2	1.62327	0.000860348	UP
B2M	1.05075	0.000860348	UP
C12orf10	-0.993081	0.000860348	Nodiff
CBX1	-1.51529	0.000861821	DOWN
HNRNPA1P37_HNRNPA1P37	-0.37715	0.000870211	Nodiff
STON1	2.7321	0.000873649	UP
CFHR4	0.41327	0.000883618	Nodiff
NUP37	-1.28535	0.000886852	DOWN
RBFA	-0.922115	0.000887499	Nodiff
IGH_IGHA2_IGHD_IGHG1	-0.643845	0.00088959	Nodiff
SERINC2	-0.424097	0.000894036	Nodiff
CLPB	-0.745042	0.000895033	Nodiff
TIMM8A	-1.10477	0.000897605	DOWN
C16orf80	-1.07402	0.000897605	DOWN
SNRPF	-1.28848	0.000898479	DOWN
METTL5	-1.13035	0.000899265	DOWN
MAPK11	-0.74542	0.000899265	Nodiff
CDC20	-1.85591	0.000903962	DOWN
COL5A1	2.64919	0.000907235	UP
TRIM38	1.06744	0.000909056	UP
QRSL1	-1.45263	0.000909056	DOWN
OXR1	2.08842	0.000909315	UP
C1orf54	2.39653	0.000914497	UP
MYCBP2	1.72887	0.000929304	UP
SCN1A	-0.349468	0.000932088	Nodiff
FOLR2	1.89682	0.000933392	UP
PPARG	-1.5224	0.000933515	DOWN
EVI2A	2.69601	0.000934654	UP
HAAO	-0.424461	0.000936443	Nodiff
SLC8A2	-0.814531	0.000936443	Nodiff
CCNL2	1.37099	0.000937866	UP
ABAT	-0.630553	0.000942299	Nodiff
PLEKHM2	1.21968	0.000943379	UP
FOXN3-AS2	-0.411064	0.000945114	Nodiff
RREB1	1.39683	0.000945461	UP
ZWINT	-1.55319	0.000945461	DOWN
OAS2	1.90857	0.000945579	UP
RABL6	-1.13772	0.000948804	DOWN
MEFV	-0.464188	0.000949603	Nodiff
SEMA3B	-0.622416	0.000949603	Nodiff
EMC6	-1.30871	0.000949603	DOWN
PES1	-0.94563	0.000954424	Nodiff
FAM114A1	1.60231	0.00095773	UP
STXBP2	-0.842332	0.000961407	Nodiff
EXOSC8	-1.84992	0.000961407	DOWN
RBM25	0.854825	0.000964013	Nodiff
GNG10	0.998473	0.000967164	Nodiff
IFI16	2.05001	0.000967265	UP
EIF3J	-1.35921	0.000967783	DOWN
MOG	0.400602	0.000967897	Nodiff
CTSO	1.80193	0.000968279	UP
NPM3	-1.20591	0.000968825	DOWN
GFRA1	-0.828487	0.000968825	Nodiff
KRCC1	2.19077	0.000971157	UP
DSTNP2	-0.765378	0.000974511	Nodiff
KLHL1	-0.51687	0.000975003	Nodiff
LGMN	1.47265	0.000981303	UP
INPP5D	1.46271	0.000984468	UP
FOXC1	0.966674	0.000989805	Nodiff
UFSP2	-1.05715	0.000989805	DOWN
P2RY11_PPAN-P2RY11	-0.576527	0.000989866	Nodiff
CPM	-0.436197	0.000991188	Nodiff
ATN1	-0.660777	0.000992947	Nodiff
KDELR3	2.09254	0.000993848	UP
BAG6	-1.23687	0.00100556	DOWN
LOC100996724_LOC100996761_LOC101929792_LOC101930416_PDE4DIP	1.80439	0.00100556	UP
ZNF747	-0.703011	0.00100572	Nodiff
RGP1	-1.0155	0.00100752	DOWN
GPRC5A	-1.9505	0.00101648	DOWN
TBC1D2	-0.879559	0.00102523	Nodiff
APOC1	1.43188	0.00102678	UP
PCOLCE	2.13285	0.00102678	UP
FYN	1.68812	0.00102722	UP
SHCBP1L	-0.42806	0.00102913	Nodiff
SAC3D1	-2.19555	0.00102913	DOWN
SEC24B	1.0512	0.00102913	UP
C9orf114	-0.942647	0.00102913	Nodiff
GLT8D1	1.68658	0.00102913	UP
EEF1B2_SNORA41	-0.910308	0.00103048	Nodiff
HSD17B3	-0.579104	0.00104174	Nodiff
ODC1	-2.01699	0.00104586	DOWN
MRTO4	-1.15669	0.00104691	DOWN
HLA-A	1.83328	0.00105006	UP
MELK	-1.50702	0.00105033	DOWN
ROBO1	1.71173	0.00105178	UP
UBE2V2P3_UBE2V2P3	-0.573235	0.00105348	Nodiff
C3orf52	-1.02095	0.0010595	DOWN
NUBP2	-0.774328	0.00106391	Nodiff
TMEM2	1.61154	0.00106695	UP
SLC12A3	-0.697871	0.00106695	Nodiff
GIMAP4	1.8625	0.00106729	UP
HSPA14	-1.48367	0.00106729	DOWN
AAK1	1.08648	0.00106729	UP
TUBGCP4	-1.11671	0.00106832	DOWN
BCKDK	-0.981772	0.00107083	Nodiff
KRT32	-0.580588	0.00107083	Nodiff
MCM5	-1.04845	0.00107276	DOWN
CDCA8	-1.35092	0.00107781	DOWN
HBA1_HBA2	4.47409	0.00107809	UP
TGFB3	2.01709	0.00107968	UP
SYT13	0.419888	0.00108497	Nodiff
N6AMT1	-0.583971	0.00108553	Nodiff
GSTA1	0.859741	0.00108553	Nodiff
NDC80	-2.47728	0.00108553	DOWN
SFPQ	-0.909664	0.00109058	Nodiff
GNPTAB	2.483	0.00109147	UP
IL1R1	3.4085	0.00110013	UP
DNAJC16	0.945924	0.00110013	Nodiff
ANXA3	-2.17634	0.00110136	DOWN
TPH1	-0.426702	0.00110303	Nodiff
TRPM1	-0.609797	0.00110883	Nodiff
MLXIP	1.29745	0.00110883	UP
S1PR5	-0.42591	0.00110895	Nodiff
SSR4	1.59133	0.00111834	UP
GPX1	1.45165	0.00111834	UP
VRK1	-1.48092	0.00111834	DOWN
RAB22A	1.34745	0.00111834	UP
NFKB1	-0.864713	0.00112064	Nodiff
TAF1A	-1.45636	0.00112232	DOWN
PPP3R1	0.737731	0.00112503	Nodiff
MT4	-0.663564	0.00113109	Nodiff
LANCL2	-1.43724	0.00113781	DOWN
CEBPG	-2.07067	0.00114591	DOWN
ZNF835	-0.733515	0.00114737	Nodiff
LOC100505498	0.534272	0.00114778	Nodiff
PAX7	0.393873	0.0011536	Nodiff
MCUR1	-1.1172	0.00115445	DOWN
CBLL1	-0.536919	0.00115451	Nodiff
ADAM22	0.766744	0.00115451	Nodiff
STOML2	-0.924384	0.00115474	Nodiff
LRRC49	-1.30468	0.0011578	DOWN
PDGFD	2.88229	0.00116133	UP
TBC1D29	-0.556162	0.00116234	Nodiff
IGF2R	1.31359	0.00117545	UP
DRD4	-0.565574	0.00117582	Nodiff
RPL17_RPL17-C18orf32_SNORD58A_SNORD58B_SNORD58C	1.44055	0.00117582	UP
SERPINA4	-0.834552	0.00117908	Nodiff
MED13L	1.10761	0.00117936	UP
MOCS2	-1.7816	0.00117949	DOWN
ATP6V0B	1.40447	0.00117949	UP
RNF122	0.555392	0.00119274	Nodiff
HYAL3	-0.510952	0.00119386	Nodiff
TWF2	-0.707311	0.00119514	Nodiff
ZNF211	0.68409	0.00119715	Nodiff
SP1	-0.811211	0.00119715	Nodiff
ITIH1	-0.508992	0.00119715	Nodiff
COL6A2	2.60492	0.00119715	UP
IL17RC	0.430966	0.0011992	Nodiff
FAM89B	0.768004	0.0011992	Nodiff
C22orf29_GNB1L	-0.753095	0.00120212	Nodiff
SRRD	-1.10912	0.00120224	DOWN
WDR4	-0.700378	0.00120294	Nodiff
TRANK1	1.00511	0.00120321	UP
DRD2	-0.554062	0.00120776	Nodiff
MCFD2P1_MCFD2P1	-0.455462	0.00121133	Nodiff
TCF7L2	2.01912	0.00121136	UP
LOC101929597_TBCD	-0.639671	0.00121256	Nodiff
CEACAM4	-0.475119	0.00121256	Nodiff
CGB_CGB1_CGB5_CGB7_CGB8	-0.431071	0.00121595	Nodiff
ITPK1	-0.884853	0.00121658	Nodiff
OR2W1	-0.48972	0.00123602	Nodiff
C11orf1	-0.397787	0.00123756	Nodiff
DDX52	-0.803515	0.00123917	Nodiff
KIF26B	-0.632374	0.00123917	Nodiff
DYNC1LI2	1.0726	0.00123955	UP
SORD	-1.53866	0.00123959	DOWN
TUBA3C_TUBA3D	-1.14166	0.00124364	DOWN
MMP2	2.74481	0.00124364	UP
SLCO1B3	-0.741688	0.00124411	Nodiff
PCBP2	1.02888	0.00125072	UP
ELOVL2	-0.767115	0.00125215	Nodiff
CD163	2.97999	0.00125218	UP
DDX27	-0.641352	0.00125243	Nodiff
BAHD1	-0.790042	0.0012537	Nodiff
SLC35D1	1.65341	0.0012555	UP
MINA	-1.64623	0.00126669	DOWN
C17orf59	-0.582171	0.00126669	Nodiff
PPEF1	1.36215	0.00127284	UP
CTNNAP1	-0.518249	0.00127591	Nodiff
AHCTF1	-1.24148	0.00127591	DOWN
IGHV5-78	-0.310308	0.00128048	Nodiff
CAPRIN2	1.81793	0.00128675	UP
NOSIP	-1.15564	0.00129011	DOWN
MRPL22	-1.44482	0.00129498	DOWN
LGALS13	0.377437	0.0012992	Nodiff
GALE	-1.1694	0.00130193	DOWN
CDKN3	-1.80258	0.00130504	DOWN
CELSR3-AS1	-0.550686	0.00130514	Nodiff
MX2	1.80711	0.00130759	UP
COG8_PDF	-1.48287	0.00131827	DOWN
AL928768.3_Ig alpha 1-[alpha]2m_IGH	-0.542605	0.0013262	Nodiff
TBC1D2B	1.03806	0.00132825	UP
HTRA1	2.87786	0.0013309	UP
MCM7	-1.21311	0.00133813	DOWN
RNGTT	0.828957	0.00133813	Nodiff
SHCBP1	-1.3873	0.00133834	DOWN
EDNRA	2.69359	0.00133834	UP
COPA	1.38585	0.00133996	UP
FSCN2	-0.45591	0.00134766	Nodiff
MAGEB4	-0.617283	0.00134766	Nodiff
HSPA13	1.2223	0.00135034	UP
SMN1_SMN2	-1.72755	0.00135161	DOWN
NUP107	-0.929825	0.00135347	Nodiff
WT1-AS	-0.744034	0.00136217	Nodiff
DDX54	-0.86334	0.00136244	Nodiff
RPP38	-0.829699	0.00136292	Nodiff
TPO	-0.533417	0.00136922	Nodiff
YPEL5	1.06921	0.00137067	UP
TRA2A	1.19445	0.00137161	UP
PPME1	-1.13163	0.00137161	DOWN
KIAA0319	-0.357507	0.00138478	Nodiff
CCNK	-0.754832	0.00138944	Nodiff
HECTD3	-1.00898	0.0013916	DOWN
SLC7A11	-2.09006	0.00139707	DOWN
OSBP2	-0.504111	0.00139707	Nodiff
MLN	-0.531464	0.00139855	Nodiff
PGLYRP4	0.535917	0.00139993	Nodiff
KIR3DL3	0.459643	0.00140187	Nodiff
SFRP1	-2.21817	0.00140803	DOWN
FAM86C1	-0.469062	0.00141344	Nodiff
CTSG	-0.727353	0.0014153	Nodiff
STX11	-0.792927	0.00141853	Nodiff
GLUL	2.38473	0.00141853	UP
RUVBL2	-1.02763	0.00141853	DOWN
VDAC2	-0.835063	0.00142167	Nodiff
CTDSP2	1.23798	0.00142223	UP
RNF4	0.755735	0.00144716	Nodiff
GPR116	2.28595	0.00144831	UP
ITGAV	1.52875	0.00145269	UP
FMR1	1.63974	0.00145492	UP
CDHR2	-0.465791	0.00145492	Nodiff
NOC4L	-0.926092	0.00146223	Nodiff
FMO4	0.857318	0.00146223	Nodiff
INSL6	-0.707787	0.00146325	Nodiff
IL1RL1	0.477087	0.00147255	Nodiff
SNUPN	-1.12643	0.00147344	DOWN
SRF	-1.01568	0.00147531	DOWN
MAGT1	1.77905	0.00147531	UP
FAM182B_FAM27B_FAM27C	-0.673887	0.00147596	Nodiff
MT2A	-1.5069	0.00147596	DOWN
FOXM1	-1.94022	0.00147596	DOWN
PDE3A	-0.434076	0.00148077	Nodiff
LRFN4	-0.660462	0.00148215	Nodiff
POLD1	-0.886954	0.00148562	Nodiff
TUSC2	-0.984412	0.00148562	Nodiff
PSMD14	-1.11326	0.00148562	DOWN
FST	-2.29748	0.00148562	DOWN
PBX1	1.69794	0.00148562	UP
SHANK1	-0.57556	0.0014866	Nodiff
HOXA5	1.77717	0.0014866	UP
SNORA5B_TBRG4	-1.00876	0.0014866	DOWN
NR1D1_THRA	0.897115	0.0014866	Nodiff
ZCCHC6	1.27291	0.00148703	UP
UGT2B4	-0.376317	0.00149723	Nodiff
LY6D	-0.488606	0.00149723	Nodiff
PPIF	-0.976555	0.00149786	Nodiff
ZSCAN2	-0.709972	0.00150293	Nodiff
ECI1	-1.40893	0.00150293	DOWN
STAR	-0.374587	0.00150293	Nodiff
HEY1	3.07338	0.00151061	UP
FAF1	-1.01928	0.00151395	DOWN
UBE2S	-1.71003	0.00151428	DOWN
NF2	-1.29289	0.00151773	DOWN
POGZ	1.04996	0.00151919	UP
ADAMTS13	-0.754475	0.00152317	Nodiff
STIP1	-1.02834	0.0015246	DOWN
MIR7109_PISD	-0.647164	0.00152848	Nodiff
ZNF606	0.6632	0.00152848	Nodiff
BACE1	1.50975	0.00153355	UP
GSPT1	-1.01291	0.00154072	DOWN
UNKL	-0.812864	0.00155406	Nodiff
LRIT1	-0.461408	0.00156195	Nodiff
TUBA4A	-1.43567	0.00156506	DOWN
UBR4	0.676842	0.00156904	Nodiff
TSSC1	-0.838999	0.00156904	Nodiff
RASIP1	1.51118	0.00156931	UP
HDAC7	-0.716695	0.00156931	Nodiff
ZWILCH	-2.09564	0.00157597	DOWN
CECR1	1.71838	0.00157597	UP
TXNL4A	-1.04508	0.00157597	DOWN
AFF1	1.32674	0.00157703	UP
TNFSF10	2.67091	0.00157914	UP
LIME1_ZGPAT	-0.962745	0.00157916	Nodiff
DDX60	1.57531	0.00158249	UP
KLF5	-1.00186	0.00158687	DOWN
CIAPIN1	-0.870497	0.00159413	Nodiff
CCDC181	-1.06099	0.00159413	DOWN
EIF2S2	-0.73584	0.00159413	Nodiff
SDAD1	-0.877878	0.00159413	Nodiff
HLA-G	1.64111	0.00159413	UP
ZAK	-0.667318	0.00160275	Nodiff
GNB5	-0.840203	0.00160592	Nodiff
FOS	3.66001	0.00161748	UP
ECHS1	-1.06763	0.00161838	DOWN
RALGPS1	-0.802031	0.00163222	Nodiff
DIDO1	-0.691625	0.00164059	Nodiff
NDST2_ZSWIM8-AS1	0.891338	0.00165299	Nodiff
BLMH	-1.0907	0.00165481	DOWN
RAPSN	-0.314545	0.00167351	Nodiff
RFXAP	-0.436162	0.00167491	Nodiff
ARHGDIB	2.26606	0.00167649	UP
LOC101060604_SLC7A5P1_SLC7A5P2_SMG1P3	-0.555245	0.00167666	Nodiff
GK	-0.557332	0.00168024	Nodiff
USP6NL_USP6NL-IT1	-0.676246	0.00168173	Nodiff
BORA	-0.779146	0.00168571	Nodiff
ANXA2_NHP2L1	-0.791036	0.00168653	Nodiff
PRKDC	1.51346	0.00169253	UP
RBM12	-1.06676	0.00169264	DOWN
COL6A3	2.99631	0.0017047	UP
SASH3	1.12454	0.00170795	UP
MAPK8IP3	1.04454	0.00170795	UP
LONRF1	0.48063	0.00170795	Nodiff
LOC101927705_P4HA2	2.48403	0.00171429	UP
AGRP	-0.510581	0.00172227	Nodiff
SNRPG	-1.04569	0.00172491	DOWN
ZYX	-0.873249	0.00172712	Nodiff
KAT2A	0.841064	0.00172742	Nodiff
SH3YL1	2.46525	0.00172742	UP
PRPF19	-0.621695	0.00172742	Nodiff
C19orf80	-0.447388	0.00173007	Nodiff
RNASE6	2.62486	0.00173007	UP
GIP	-0.372773	0.00173253	Nodiff
HECA	1.112	0.00173253	UP
UTP18	-0.973445	0.00175343	Nodiff
PAPPA2	0.479594	0.00175536	Nodiff
ADRA2B	-0.34479	0.00175614	Nodiff
RP11-114H24.6	-0.639944	0.0017563	Nodiff
SLIT2	1.74992	0.0017565	UP
XRCC3	-1.05707	0.00175935	DOWN
PSMC5	-0.930406	0.00176745	Nodiff
PARPBP	-1.21268	0.00177183	DOWN
HN1L	-1.06827	0.00177183	DOWN
ZNF532	1.14824	0.00177216	UP
NCOA1	1.0115	0.00177216	UP
DCLRE1B	-0.786162	0.00177216	Nodiff
ZNF646	-0.402094	0.00177278	Nodiff
PKN1	-0.877983	0.00177278	Nodiff
CASP6	0.774629	0.00177517	Nodiff
TMEM97	-1.45043	0.00177655	DOWN
ABCB9	-1.02284	0.00177789	DOWN
SNAPC2	-0.584972	0.0017801	Nodiff
PTGS1	1.12935	0.0017801	UP
ZNF674	-0.319216	0.00178059	Nodiff
FBXL18	-0.568375	0.00178059	Nodiff
RNASEH2B	0.548669	0.00178209	Nodiff
SSR2	1.23443	0.00178328	UP
UGT8	-0.858718	0.00178439	Nodiff
TUFT1	-2.31116	0.00178674	DOWN
NACA	-0.814307	0.00178674	Nodiff
CALHM2	1.2322	0.00179072	UP
MYOG	-0.385049	0.00179072	Nodiff
TEX2	-0.840945	0.00179369	Nodiff
TANK	1.07229	0.00179369	UP
THBD	2.38703	0.00179818	UP
PAIP1	-1.03298	0.0017985	DOWN
KLK13	-0.72285	0.00179942	Nodiff
DIP2A	0.8875	0.00182536	Nodiff
RGPD3_RGPD4_RGPD5_RGPD6_RGPD8	1.47578	0.00183187	UP
TOMM34	-0.897381	0.00183365	Nodiff
FCER1G	2.39586	0.00184214	UP
FCHSD2	1.21919	0.00185837	UP
GRPEL1	-1.12419	0.00187457	DOWN
IFNA14	0.333775	0.00187862	Nodiff
MED6	-1.61062	0.00189224	DOWN
LPAR6	2.12665	0.00190175	UP
POLA2	-0.914125	0.00190178	Nodiff
PLVAP	1.88374	0.00190332	UP
MAPRE1	-0.817836	0.00190332	Nodiff
PSMF1	-0.874055	0.00190332	Nodiff
DEF6	-0.677269	0.00190646	Nodiff
P4HB	1.09373	0.00190695	UP
EIF4A1_SNORA48_SNORA67_SNORD10	1.3668	0.00192362	UP
MAP4K2	-0.741204	0.00192362	Nodiff
TESK2	0.722115	0.00192362	Nodiff
GAR1	-1.05686	0.00192652	DOWN
EGR1	1.85518	0.0019309	UP
AQP1	2.87018	0.00193097	UP
GNB1	0.89549	0.00193167	Nodiff
G6PD	-1.97605	0.00193445	DOWN
CDK17	0.737269	0.00193795	Nodiff
FCHO1	-0.666569	0.00193988	Nodiff
ABCA7	-0.532948	0.00194103	Nodiff
HERC4	-1.51153	0.00194413	DOWN
ROM1	-0.601646	0.00195114	Nodiff
STK38L	1.28951	0.00195114	UP
ARC	-1.27978	0.00195199	DOWN
ANKRD36B	1.35171	0.00195898	UP
ANGPTL2	2.17466	0.00196797	UP
CDHR1	-0.485175	0.00196989	Nodiff
TSSC4	-0.962759	0.00197161	Nodiff
MAP3K19	0.532031	0.00197161	Nodiff
COPB1	0.89605	0.00197269	Nodiff
OGFOD3	1.91298	0.00197452	UP
IFITM2	1.13914	0.00197452	UP
CASC5	-0.477164	0.00198993	Nodiff
SLC48A1	-0.678011	0.00198993	Nodiff
TACR2	0.441702	0.00200817	Nodiff
CLTB	-0.849867	0.00200962	Nodiff
CREB5_LOC401317	-0.646933	0.00200962	Nodiff
WFDC8	-0.567703	0.00200962	Nodiff
EIF6	-0.986162	0.00200975	Nodiff
AGPAT3	-0.492626	0.00201	Nodiff
RPARP-AS1	-0.524923	0.00201215	Nodiff
SCUBE3	0.528011	0.00201343	Nodiff
SIGLEC8	-0.352535	0.00201343	Nodiff
KCNQ4	-0.413704	0.00201869	Nodiff
ALDOB	-0.786772	0.00202467	Nodiff
RAP1B	0.782276	0.00202467	Nodiff
RARS	-0.809118	0.00202557	Nodiff
EXOSC7	-0.953165	0.0020302	Nodiff
TMEM165	0.942584	0.00203775	Nodiff
ZBTB20	1.38989	0.00203787	UP
SRI	-1.40082	0.00203787	DOWN
SLC2A10	2.71799	0.00204208	UP
FKBP1B_MFSD2B	-0.355546	0.00204622	Nodiff
C1QL1	-0.982514	0.00205451	Nodiff
ENTPD4	1.26217	0.00205542	UP
GHR	3.22085	0.00206241	UP
FLT1	1.51111	0.00206241	UP
LINC00339	1.25735	0.00208035	UP
CLCF1	-0.637934	0.00208769	Nodiff
SLC17A3	0.457353	0.00208936	Nodiff
ZFAND5	1.40274	0.00210062	UP
SMURF2	-1.447	0.00210299	DOWN
MSI1	-0.509741	0.00210512	Nodiff
ABCC10	2.04423	0.00211129	UP
PARD3	-1.23524	0.00211268	DOWN
DUS4L	-1.10945	0.00211352	DOWN
2020-09-15	0.943151	0.00211483	Nodiff
PKM	-1.65603	0.00211986	DOWN
RENBP	0.713824	0.00212179	Nodiff
DPH2	-0.705511	0.00212334	Nodiff
KLF10	1.05084	0.00212334	UP
GSG1	-0.849566	0.00213422	Nodiff
CEBPZ	-1.31417	0.00214446	DOWN
STT3A	1.59879	0.00214482	UP
ZNF91	2.46478	0.00214507	UP
ACTL8	0.526106	0.00214507	Nodiff
RNF121	-0.764979	0.00214507	Nodiff
FTL	0.822094	0.00214507	Nodiff
PLK3	0.674349	0.00214507	Nodiff
LMBRD1	0.882654	0.00214507	Nodiff
INHBC	0.668704	0.00214611	Nodiff
CALCR	0.382766	0.00214768	Nodiff
PFDN2	-1.31039	0.00214922	DOWN
APEX2	-0.86979	0.00214935	Nodiff
NAGK	1.18639	0.00214935	UP
EXOC2	-0.702521	0.00215196	Nodiff
EPHB6	-0.895455	0.00215196	Nodiff
RAB27B	-0.797241	0.00215823	Nodiff
CEP162	0.441387	0.00216188	Nodiff
COPS6	-1.17004	0.0021787	DOWN
PCDH17	1.6719	0.00217949	UP
MAN1A2	1.11132	0.00219543	UP
ZG16	-0.648704	0.00219543	Nodiff
UPB1	-0.423908	0.00219543	Nodiff
LIMK1	-0.670014	0.00220664	Nodiff
BSDC1	1.03506	0.00220973	UP
TBC1D8B	1.77993	0.00221512	UP
TUBGCP5	-0.721366	0.00221803	Nodiff
ATG12	-1.21659	0.00221986	DOWN
NKX2-1	-0.839538	0.00222095	Nodiff
DOC2B	-0.432388	0.00222129	Nodiff
RCN2	-1.27809	0.00222129	DOWN
TUFM	-1.01473	0.0022271	DOWN
HBP1	1.07702	0.0022271	UP
PLEKHA5	2.597	0.00223429	UP
FLT4	-0.437234	0.00223931	Nodiff
ABHD5	-1.11862	0.00224358	DOWN
IPO4	-1.58375	0.00224358	DOWN
SEMA6B	-0.48855	0.00224418	Nodiff
RHCE_RHD	0.741702	0.00224638	Nodiff
PTK2B	-0.435518	0.00224642	Nodiff
ZNF573	0.727108	0.00224642	Nodiff
KPNA1	-1.5046	0.00224756	DOWN
RXFP3	-0.443887	0.00224851	Nodiff
MRPS27	-1.1044	0.00226288	DOWN
PALB2	-0.845728	0.00226425	Nodiff
KHDRBS3	-2.06661	0.00226862	DOWN
PRKCZ	-1.42263	0.00227479	DOWN
FH	-1.35772	0.0022783	DOWN
DPT	4.77411	0.0022883	UP
PRRX1	3.58851	0.00229265	UP
RFWD3	-1.16089	0.00230119	DOWN
SIRT3	0.512577	0.00231502	Nodiff
GNB1L	-0.662185	0.00231502	Nodiff
PICALM	0.920889	0.00231697	Nodiff
MTMR7	-0.36888	0.00232555	Nodiff
L1CAM	-0.663221	0.00232555	Nodiff
PUM2	0.770441	0.00233111	Nodiff
UNC5B	1.02364	0.00233113	UP
BAIAP2	-0.890868	0.00233829	Nodiff
EDN2	-0.88451	0.00234873	Nodiff
HSD17B2	-1.79263	0.00234873	DOWN
PSMD6	-1.09165	0.00236518	DOWN
CACNA1E	-0.363578	0.00237785	Nodiff
PPP2R2D	-0.821814	0.00237888	Nodiff
LOC100996758_NPY4R	-0.513557	0.00237888	Nodiff
RP11-680F8.4	0.589916	0.00237888	Nodiff
DPYSL4	-0.456162	0.00238717	Nodiff
SMARCAL1	-0.80631	0.00238952	Nodiff
ZNF165	-0.569223	0.0024028	Nodiff
TACO1	-0.808634	0.00241053	Nodiff
BEGAIN	-0.613235	0.00241053	Nodiff
ARHGEF2	1.33574	0.00242107	UP
CHGB	-0.475315	0.0024247	Nodiff
GLTSCR1L	1.09364	0.0024247	UP
EPS15L1	0.64369	0.0024247	Nodiff
TMEM47	3.23807	0.00243039	UP
ZCCHC24	1.44585	0.00243039	UP
NDST4	-0.492598	0.00243283	Nodiff
FSHB	-0.375644	0.00243283	Nodiff
ASF1A	-1.37389	0.00243283	DOWN
FAM13A	1.64969	0.00243689	UP
PRAME	-3.31835	0.00244234	DOWN
TFDP3	0.338438	0.00244234	Nodiff
KIFAP3	1.91213	0.00244513	UP
NOTCH2	1.19249	0.00244513	UP
LOC441155_ZC3H11A	0.78236	0.00244513	Nodiff
MT1H	-1.13518	0.00244799	DOWN
GEMIN6	-0.778929	0.00244826	Nodiff
FAM46C	-0.788123	0.00245	Nodiff
THOC5	-0.95341	0.00245	Nodiff
VASH1	1.49066	0.00246197	UP
PARP2	-0.845084	0.0024643	Nodiff
CCT2	-1.13843	0.00247828	DOWN
MRPL2	-1.05473	0.00248505	DOWN
UBC	0.684048	0.00248505	Nodiff
ANKRA2	0.975028	0.00248505	Nodiff
UNG	-1.55681	0.00248505	DOWN
NME1	-1.13311	0.00250611	DOWN
AGFG1	-1.1276	0.00250756	DOWN
OPHN1	0.737066	0.00251187	Nodiff
C1QB	2.74571	0.00253184	UP
ATP8B1	1.14701	0.00254359	UP
BAI1	-0.447192	0.00256208	Nodiff
ZSCAN26	0.627731	0.00257854	Nodiff
PRRG4	-0.463298	0.00258112	Nodiff
IBSP	5.28457	0.00258289	UP
MPP5	-1.82417	0.00258592	DOWN
GABBR1	1.17319	0.00258778	UP
SMEK2	-0.505952	0.00259014	Nodiff
PDLIM2	-1.66034	0.00259014	DOWN
CAMSAP1	-0.8357	0.00259392	Nodiff
NUTF2_NUTF2P4	0.943754	0.00259618	Nodiff
PKP3	-0.596681	0.00260124	Nodiff
MSLN	-0.466036	0.0026264	Nodiff
HOXC8	-0.809097	0.00263828	Nodiff
AIMP1	-0.79423	0.00264467	Nodiff
SORBS1	0.580336	0.00265978	Nodiff
HEY2	1.75529	0.00265978	UP
ATF7IP2	0.596296	0.00266426	Nodiff
MAGEH1	1.38638	0.00267301	UP
HDAC6	0.807402	0.00267356	Nodiff
CCT3_LOC101927137	-1.01763	0.00268054	DOWN
FOXD4_FOXD4L1	-0.391898	0.00269188	Nodiff
KIF3A	-1.10433	0.00269188	DOWN
DNMBP	-0.75715	0.00269457	Nodiff
LRP2	-0.405231	0.00269963	Nodiff
SV2B	0.40334	0.00270258	Nodiff
KLHL28	0.651141	0.00270542	Nodiff
ARMC9	-1.03144	0.00271872	DOWN
LOC100862671_SRCAP	0.374468	0.00272219	Nodiff
CDH4	-1.09867	0.00272535	DOWN
NUP214	-0.651106	0.00273733	Nodiff
ADAMTS5	1.86894	0.00274033	UP
FRG1_LOC100289097_LOC101930278_LOC101930531	-0.940924	0.00274093	Nodiff
SPTSSA	1.27014	0.00274899	UP
GEMIN4	-0.976239	0.00275777	Nodiff
KRT3	-0.645238	0.00275777	Nodiff
NBAS	0.802822	0.00276335	Nodiff
PCNXL2	-0.594699	0.00276373	Nodiff
BTF3	-0.816317	0.00276373	Nodiff
RPS4XP3_RPS4XP3	-0.628655	0.0027729	Nodiff
SERPINH1	1.52058	0.0027729	UP
MARCKS	2.84166	0.0027729	UP
HDDC2	-1.16237	0.0027729	DOWN
SRM	-1.13854	0.0027749	DOWN
ZNF189	0.993466	0.00277702	Nodiff
SYNE1	1.22102	0.00278354	UP
KLHDC10	1.43732	0.00278354	UP
OLA1	-0.994972	0.0027857	Nodiff
AURKB	-1.98358	0.00279751	DOWN
BANF1	-0.8593	0.00279751	Nodiff
AVEN	-1.16509	0.00279751	DOWN
YWHAH	-0.720868	0.00279751	Nodiff
RNF144A	1.69366	0.0028051	UP
IFT57	-1.57454	0.00280659	DOWN
GPX7	1.56932	0.00280724	UP
GNGT1	-0.365651	0.0028116	Nodiff
SPARC	1.01249	0.00281337	UP
RP11-654A16.3	-0.430196	0.00282027	Nodiff
LOC441259_PMS2P1_PMS2P4_PMS2P5_PMS2P6_PMS2P9	-0.355308	0.00282027	Nodiff
TMEM143	-0.329216	0.00282211	Nodiff
LNPEP	-0.689293	0.00284844	Nodiff
KRT8P12	-0.830784	0.00284844	Nodiff
DNAJC10	-0.920847	0.00284844	Nodiff
ACP5	4.09298	0.00285537	UP
TREM1	0.480112	0.00285707	Nodiff
MTX2	-1.07707	0.0028626	DOWN
ZC3H15	-1.1181	0.00287013	DOWN
BTBD7	-0.551239	0.00288025	Nodiff
DAAM2	2.19964	0.00288265	UP
LOC100996693_SPEG	-0.761331	0.00288266	Nodiff
PPFIBP2	2.81765	0.00288266	UP
LASP1	-0.721092	0.00288266	Nodiff
FAM66D	-0.299314	0.00289281	Nodiff
IL9	-0.474748	0.00289649	Nodiff
SORBS3	-0.872766	0.00289912	Nodiff
LIN7A	-0.930112	0.00290437	Nodiff
USP32P2	2.23275	0.00291191	UP
DCAF8	0.644237	0.00291191	Nodiff
RPS27L	-1.09721	0.00291738	DOWN
SIX5	-0.411485	0.00292085	Nodiff
STAT6	1.16786	0.00293094	UP
MAPKAPK5-AS1	-0.589888	0.00293398	Nodiff
CST3	2.2438	0.0029351	UP
TUBA4B	-0.612318	0.0029351	Nodiff
MCAT	-0.655084	0.00293981	Nodiff
LOC79999	-0.375007	0.00294049	Nodiff
VWF	1.88217	0.00294049	UP
ZC3H3	-0.843957	0.00294452	Nodiff
BDH2	1.4555	0.00294513	UP
CDR1	-0.426155	0.00294951	Nodiff
DLX5	2.24759	0.00295702	UP
RANBP1	-0.87577	0.00295846	Nodiff
CDK13	0.811492	0.00296068	Nodiff
KIAA0430	0.780854	0.00296549	Nodiff
RAP1A	1.07615	0.00297154	UP
NDUFS1	-1.45672	0.00298242	DOWN
FUT5	-0.396485	0.00298676	Nodiff
SEMA6D	0.693158	0.00299668	Nodiff
C19orf26	-0.317773	0.00299884	Nodiff
TBCE	-0.965679	0.00299957	Nodiff
BATF3	-0.730742	0.003004	Nodiff
ACTR5	-0.608473	0.00301423	Nodiff
NR2F6	-1.04524	0.00301423	DOWN
OR7A17	-0.371211	0.00303171	Nodiff
PFKP	-2.11318	0.00303427	DOWN
HAB1	-0.525224	0.00303669	Nodiff
AZGP1P1	-0.412696	0.003038	Nodiff
ARSJ	-0.823697	0.003038	Nodiff
KLHL7	-1.16699	0.00303912	DOWN
TMEM160	-0.755042	0.00303912	Nodiff
FASN	-1.11164	0.00303967	DOWN
ATAD5	-0.445182	0.00303967	Nodiff
RNMTL1	-1.41036	0.00304261	DOWN
SNCAIP	1.78575	0.00304646	UP
LGALS3	1.53691	0.00304646	UP
HAND2-AS1	0.393046	0.00305796	Nodiff
WRAP73	-0.671169	0.00305796	Nodiff
VPS41	1.33008	0.00305796	UP
KRT2	0.505847	0.00305837	Nodiff
DCTPP1	-0.804405	0.00306379	Nodiff
ARHGEF4_LOC101930241	-0.667913	0.00307256	Nodiff
GLG1	1.81612	0.00310132	UP
TBR1	0.427199	0.00310432	Nodiff
SLURP1	-0.516092	0.0031127	Nodiff
AIF1	1.51884	0.00311849	UP
MROH7	0.439545	0.00311849	Nodiff
LRRC3	-0.559587	0.00312196	Nodiff
P2RY4	0.41409	0.00312196	Nodiff
MFSD1	0.987325	0.00312467	Nodiff
IZUMO4	-0.473761	0.00313475	Nodiff
S1PR1	0.819258	0.00313673	Nodiff
DHCR7	-1.43403	0.003137	DOWN
DKFZP586I1420	1.50134	0.00313751	UP
AGPS	-1.76597	0.00314258	DOWN
SLC52A1	-0.763459	0.00315464	Nodiff
SDHA	-0.92278	0.00316875	Nodiff
RAP1GDS1	-1.30061	0.00317693	DOWN
PTGDR2	-0.451246	0.00317739	Nodiff
SPRR1A	-0.492591	0.00318252	Nodiff
GCM2	-0.280462	0.00318252	Nodiff
CD40	0.427353	0.00318923	Nodiff
MAP2K5	-0.74049	0.00319085	Nodiff
KCTD2	0.66591	0.00319496	Nodiff
NRTN	-0.420819	0.00319496	Nodiff
LPCAT4	-0.667654	0.00319496	Nodiff
DDX42	-0.788522	0.00320216	Nodiff
RNF19B	0.910616	0.00320606	Nodiff
PPIH	-0.908088	0.00321354	Nodiff
FKTN	1.10458	0.00321441	UP
FGF3	-0.397339	0.00321654	Nodiff
MRPS31	-0.740462	0.00322634	Nodiff
AIMP2	-0.960245	0.00322719	Nodiff
TMEM147	-0.797479	0.00322933	Nodiff
FANCG	-0.764846	0.00323388	Nodiff
PSMD9	-0.569132	0.00324263	Nodiff
CDX2	-0.487066	0.00324263	Nodiff
GNL2	-1.21999	0.00324263	DOWN
C11orf48_LOC102288414	-0.939188	0.00324263	Nodiff
HSPD1	-0.964482	0.00325006	Nodiff
NR4A1	0.945028	0.00325812	Nodiff
PHC2	1.08335	0.00325994	UP
INSR	1.96203	0.00326366	UP
HSP90AB1	-0.767612	0.00326366	Nodiff
LILRA3	-0.340483	0.00326692	Nodiff
LCP1	1.89883	0.00327267	UP
PRDX4	1.257	0.003275	UP
TRAP1	-1.05929	0.00327501	DOWN
CD24	3.74379	0.00327729	UP
MCCC1	-0.881793	0.00327839	Nodiff
TFIP11	-0.860952	0.00328797	Nodiff
F11	-0.42652	0.00329379	Nodiff
EPN1	-0.464111	0.00329497	Nodiff
FUT8	1.1715	0.00332401	UP
NCOA2	2.12201	0.00334499	UP
RBBP9	-0.510273	0.00335692	Nodiff
RRP7A	-1.07424	0.00337553	DOWN
CNTN2	0.632185	0.00339254	Nodiff
MPPE1	0.867297	0.00339254	Nodiff
MIR22_MIR22HG	1.53331	0.00340246	UP
ELL	-0.367668	0.00340246	Nodiff
RCN3	2.0661	0.00340428	UP
CDK11A_CDK11B	0.985588	0.00341053	Nodiff
FCGR3B	1.02147	0.00341308	UP
MT1HL1	-1.17751	0.003416	DOWN
MBD5	0.778046	0.00342217	Nodiff
PRKAR1A	0.760161	0.00342475	Nodiff
RBM15B	-0.50334	0.00342475	Nodiff
CRYGC	-0.481989	0.00342475	Nodiff
LCN2	-0.502899	0.00342484	Nodiff
SLCO4A1	-1.17791	0.00342659	DOWN
RARA	-0.662115	0.00343963	Nodiff
PBX2	0.828207	0.00344458	Nodiff
ANAPC5	0.656541	0.00345676	Nodiff
OLFML2A	1.66867	0.00345676	UP
STAU1	-0.639643	0.00345676	Nodiff
KRT16	-0.522493	0.00345908	Nodiff
KDM2A	1.52334	0.00349089	UP
LRRN3	1.98388	0.00349768	UP
PAK3	0.597745	0.00350105	Nodiff
SIX6	-0.643655	0.00350548	Nodiff
ARMCX1	1.39749	0.003506	UP
ZNF362	0.427752	0.003506	Nodiff
PPY	-0.377493	0.003506	Nodiff
GLE1	-0.595343	0.00350708	Nodiff
CSTF1	-1.04267	0.00352786	DOWN
CNTFR	-0.525385	0.00353049	Nodiff
DUTP1_DUTP1	-0.372577	0.00353282	Nodiff
FTH1P5	0.674517	0.00353783	Nodiff
CDC14B	1.13083	0.00355089	UP
PRR3	0.688501	0.00356985	Nodiff
TCEB3-AS1	0.992717	0.00356985	Nodiff
DGKH	-0.363655	0.00356985	Nodiff
CPLX2	-0.422556	0.00356985	Nodiff
ATIC	-1.70123	0.0035765	DOWN
FUBP3	0.90986	0.00358364	Nodiff
IFNA4	0.491155	0.00358529	Nodiff
NUBP1	-0.787157	0.0035926	Nodiff
FGF1	-0.669902	0.0036123	Nodiff
SMS	-1.96752	0.00361662	DOWN
HIST1H4A	-0.434804	0.00362858	Nodiff
RRBP1	1.57506	0.00363007	UP
LOC101930578_MRPS31P5_THSD1	0.849314	0.00363769	Nodiff
RSRC1	-1.23326	0.00363769	DOWN
GATC	0.76451	0.00363916	Nodiff
KCNC4	-0.434363	0.0036463	Nodiff
AKR1A1	0.899804	0.00365375	Nodiff
STMN3	-0.406457	0.00366621	Nodiff
TRIP12	-0.890049	0.00366691	Nodiff
ZZZ3	1.41103	0.00366788	UP
PAMR1	1.44398	0.00367459	UP
KIR2DS3	0.590448	0.00368284	Nodiff
MRPS28	-1.09866	0.00369489	DOWN
NARS2	-1.10872	0.00369489	DOWN
PAX6	-2.09011	0.00371093	DOWN
GNAT2	0.36895	0.00371656	Nodiff
RBM48	-0.330406	0.00371681	Nodiff
RP4-781L3.1	1.03833	0.00372222	UP
GGA1	0.698627	0.00372222	Nodiff
COTL1	-1.40167	0.00372236	DOWN
ELTD1	1.91026	0.0037224	UP
HARS2	-1.10298	0.00373162	DOWN
ALDH3A1	-1.7777	0.00374009	DOWN
HEYL	-0.530553	0.00375217	Nodiff
MMP24-AS1	0.600301	0.00375451	Nodiff
AKIP1	-0.651835	0.00375783	Nodiff
AVP	-0.349853	0.00375832	Nodiff
LOC101929889_SPN	0.655581	0.00378731	Nodiff
DCTN6	-1.02557	0.00378872	DOWN
SNRNP25	-1.01066	0.00379125	DOWN
SENP3_SENP3-EIF4A1	-1.12001	0.00381553	DOWN
PSMC3IP	-0.537374	0.00381555	Nodiff
GMFG	1.34192	0.00382002	UP
COLGALT1	0.921366	0.00384096	Nodiff
P2RY2	-0.406611	0.00384105	Nodiff
DDX56	-1.17258	0.00384439	DOWN
CWF19L1	-0.569482	0.00384461	Nodiff
OXSM	-0.736758	0.00384509	Nodiff
NDUFAF1	-1.15461	0.00384711	DOWN
CD63	0.805007	0.00384933	Nodiff
DNMT3B	-0.747661	0.00388732	Nodiff
DDX1	-1.0202	0.00390218	DOWN
ZNF444	-0.48409	0.00390218	Nodiff
PIEZO1	1.07035	0.00390218	UP
NUP88	-1.61076	0.00390513	DOWN
SLC4A4	0.493711	0.00391316	Nodiff
GJA5	-0.371218	0.00391672	Nodiff
GLTSCR2_SNORD23	-1.0294	0.00391672	DOWN
LGALS9	0.673242	0.00391672	Nodiff
KCNJ4	-0.408172	0.00392043	Nodiff
RPP40	-1.00282	0.00392197	DOWN
MGAT4B	-0.634706	0.00392735	Nodiff
HYPK_MIR1282_SERF2_SERF2-C15ORF63	-1.32422	0.00393073	DOWN
C22orf31	-0.539034	0.00393073	Nodiff
STAT2	0.81119	0.00393073	Nodiff
HTR3B	0.369293	0.00393682	Nodiff
PRM2	-0.41444	0.00393735	Nodiff
PTGDR	-0.350819	0.00393735	Nodiff
TUB	-0.421394	0.00395651	Nodiff
RNF126P1	-0.503683	0.00395771	Nodiff
FGF9	-0.989195	0.00395771	Nodiff
IARS2	-1.13578	0.00395771	DOWN
KIF11	-1.69578	0.00398591	DOWN
CREB3L2	1.1996	0.003988	UP
BOLA2_BOLA2B	-1.32735	0.0039975	DOWN
MNS1	-1.27848	0.00400318	DOWN
LGI2	0.448186	0.00400365	Nodiff
TCP10L	-0.505119	0.00400606	Nodiff
DHRS11	-1.03895	0.00401065	DOWN
RP11-769O8.3	0.813936	0.00401604	Nodiff
AK096803_RP11-395B7.2	-0.388004	0.00401612	Nodiff
USP53	-0.406534	0.00402125	Nodiff
RTCB	-0.763718	0.00403359	Nodiff
ASF1B	-1.14526	0.00403474	DOWN
HAUS2	0.928683	0.00403548	Nodiff
GPR37L1	-0.458536	0.00405426	Nodiff
FIBP	-0.816975	0.00406295	Nodiff
RBBP4P4_RBBP4P4	-0.342353	0.00406295	Nodiff
RP1-6P5.2	-0.5643	0.00406335	Nodiff
GADD45GIP1	-1.77775	0.00406647	DOWN
TOR3A	-0.939916	0.00409039	Nodiff
ADRB2	-0.89451	0.00409106	Nodiff
KIAA1109	1.41503	0.00410368	UP
NR2C1	1.57875	0.00410665	UP
H2AFX	-1.05578	0.00410665	DOWN
BTF3P11	-0.529804	0.00411486	Nodiff
VWA7	-0.679055	0.00414049	Nodiff
IMPDH2	-1.01002	0.00414635	DOWN
ABCB7	-1.01667	0.00416287	DOWN
GTF2A2	-0.937199	0.00417643	Nodiff
IL17RA	-0.699636	0.00417904	Nodiff
PLAGL2	-0.965798	0.0041847	Nodiff
MTPAP	-0.996408	0.00420056	Nodiff
SUGP2	1.12142	0.00420789	UP
SLC5A7	0.413165	0.00422466	Nodiff
LOC150776_SMPD4	-1.0008	0.00422534	DOWN
GTPBP1	-0.717738	0.00422964	Nodiff
YY1	0.815245	0.00424288	Nodiff
ZNF701	0.385924	0.004245	Nodiff
LHFPL2	0.992703	0.004245	Nodiff
LOC102725016_PPP2R3B	-0.567668	0.004245	Nodiff
[truncated: 11,515 more rows]

## Sheet: GSE14359
ID	Log2FoldChange	FDR	Significant
LOC100506282	-6.76734	3.57e-07	DOWN
LAPTM5	4.79384	3.66e-07	UP
RAPGEF4	-5.68143	7.3e-07	DOWN
FST	-4.47386	7.3e-07	DOWN
PATJ	-6.33645	9.97e-07	DOWN
SNX10	5.93178	9.97e-07	UP
FLT1	4.66245	1.87e-06	UP
GATM	4.46124	2.47e-06	UP
CPVL	4.43792	2.47e-06	UP
C1QA	7.0074	3.25e-06	UP
CCL3	4.64233	3.25e-06	UP
CCL3L1	4.64233	3.25e-06	UP
CCL3L3	4.64233	3.25e-06	UP
A2M	5.82383	6.85e-06	UP
REPS1	-7.75953	7.93e-06	DOWN
MS4A4A	6.37299	9.22e-06	UP
C1orf112	4.08048	1.39e-05	UP
RNF144A	2.8812	1.45e-05	UP
UCP2	5.83172	1.45e-05	UP
ASTN1	-7.87118	1.68e-05	DOWN
CD36	4.14251	2.24e-05	UP
SEMA4D	4.33607	2.85e-05	UP
FRMD4B	2.41177	3.42e-05	UP
CPE	4.47647	3.42e-05	UP
TRIM14	3.1424	3.82e-05	UP
F13A1	5.23749	3.82e-05	UP
C1QB	5.8283	3.94e-05	UP
RGS2	6.52612	3.94e-05	UP
SEMA3E	-6.89105	3.94e-05	DOWN
PLPP3	-3.62226	4.51e-05	DOWN
ARHGDIB	4.98686	4.51e-05	UP
ARHGAP15	4.16907	4.7e-05	UP
LOC101928361	4.16907	4.7e-05	UP
ALPL	3.87553	4.96e-05	UP
RNASE1	6.33031	4.97e-05	UP
ZNF711	-7.00583	5.11e-05	DOWN
ABCG1	3.52021	5.11e-05	UP
MRC1	5.98242	5.58e-05	UP
SNAP91	-7.13305	8.55e-05	DOWN
HLA-DRA	6.92162	8.55e-05	UP
PTGIS	-3.70519	9.89e-05	DOWN
SELENOP	2.71829	0.000103643	UP
NQO1	-4.14007	0.000106626	DOWN
KDR	3.60712	0.000106626	UP
FGFR3	5.85232	0.000106626	UP
LEF1	4.37157	0.000108334	UP
HBB	5.44579	0.000108334	UP
TBC1D4	1.96162	0.000108334	UP
RGS1	7.17728	0.000110941	UP
PENK	-4.04545	0.000111329	DOWN
SPARCL1	6.0166	0.000111329	UP
HBA1	6.44877	0.000111329	UP
HBA2	6.44877	0.000111329	UP
RMND5A	2.6262	0.000134407	UP
GPR183	-4.72173	0.000153591	DOWN
ZNF107	3.59125	0.000159984	UP
HSPB6	-3.09639	0.000195351	DOWN
GIMAP6	4.99183	0.000206915	UP
MGAT4B	-2.24142	0.000222906	DOWN
IGFBP6	-4.79426	0.000222906	DOWN
COL4A6	2.67942	0.000222906	UP
LHX6	3.16691	0.000253262	UP
HLA-DRB4	5.38929	0.000253262	UP
HLA-DRB1	5.38929	0.000253262	UP
CD86	3.64843	0.000265425	UP
CD53	3.14119	0.000311589	UP
HLA-DQB1	5.33999	0.000311589	UP
HLA-DRB5	5.33999	0.000311589	UP
HMGN3	1.73652	0.00035766	UP
TMEM176A	4.48539	0.000426183	UP
TYROBP	4.89022	0.00043495	UP
EFNA1	4.4484	0.000447689	UP
ODAM	3.65602	0.000460502	UP
MGST2	1.79749	0.000481097	UP
SMO	4.11169	0.000490808	UP
CAB39L	-2.81512	0.000490808	DOWN
SLA	3.77072	0.000490808	UP
SOCS5	-1.49099	0.000490808	DOWN
GPM6B	5.41433	0.000490808	UP
CD93	3.70499	0.000490808	UP
MDFI	3.31378	0.000507035	UP
FXYD6	4.8847	0.000509797	UP
MNDA	3.6945	0.000552454	UP
IQGAP2	3.18564	0.000585374	UP
MEF2C	4.3473	0.000585374	UP
FCGR3B	3.9912	0.000616518	UP
FCGR3A	3.9912	0.000616518	UP
CXCL14	5.45678	0.000645658	UP
PTPRC	4.47001	0.000646989	UP
IGFBP5	-2.49386	0.000682248	DOWN
SH3BGRL3	-2.50144	0.000697841	DOWN
MTUS1	2.64521	0.000697841	UP
RAPGEF5	4.05133	0.000697841	UP
ARHGAP45	4.30087	0.000698914	UP
MDN1	1.86508	0.000741928	UP
NOTCH1	2.49312	0.00074712	UP
CD163	4.28767	0.00074712	UP
AHNAK2	-3.15198	0.00074712	DOWN
ADGRF5	4.7367	0.000794443	UP
ADM	-3.81775	0.000835132	DOWN
ITPR1	2.50624	0.000851888	UP
LCP1	3.48146	0.000876756	UP
2020-03-01	3.04824	0.000984546	UP
GCLM	-2.30905	0.00103438	DOWN
FHL2	-3.97521	0.00103438	DOWN
NT5E	-3.29736	0.00103438	DOWN
RBM47	4.07876	0.00128466	UP
PRR11	2.05728	0.00128469	UP
EDNRA	2.2194	0.00129237	UP
IGF1	4.26779	0.00129237	UP
HEY1	3.80753	0.001332	UP
PECAM1	4.41805	0.00146868	UP
LST1	3.49936	0.00156489	UP
HLA-DRB6	2.8879	0.00161677	UP
KIAA0040	2.766	0.00167521	UP
FCER1G	2.77225	0.00169793	UP
COL13A1	4.27687	0.0017404	UP
PDZD2	-4.45447	0.00174439	DOWN
CD3D	2.8621	0.00174439	UP
RSAD2	3.73112	0.00174439	UP
CHI3L1	-6.65352	0.00174937	DOWN
HSPA6	3.90142	0.00177199	UP
2020-09-04	2.82056	0.00183043	UP
LRRC8B	2.51312	0.00184418	UP
HOXB6	4.55226	0.00185041	UP
GSDME	-1.77939	0.00201704	DOWN
CHGB	2.95475	0.00201704	UP
KIAA1551	1.52201	0.00203722	UP
NES	4.66377	0.00205382	UP
CEP350	1.61144	0.00205876	UP
MS4A6A	4.03009	0.00205989	UP
FAM45A	-1.49102	0.00207653	DOWN
FAM45BP	-1.49102	0.00207653	DOWN
GPRC5C	4.44234	0.00208475	UP
DACH1	3.10916	0.00213041	UP
HLA-DRB3	5.24305	0.00216302	UP
CD59	-2.32051	0.00216302	DOWN
NCKAP1L	2.47034	0.00216302	UP
PPT1	1.69389	0.00216302	UP
CHST1	2.79893	0.00216302	UP
ANGPT2	4.61834	0.00216302	UP
ARL5A	1.37566	0.00216302	UP
LOC101929356	1.37566	0.00216302	UP
HEBP1	-1.39437	0.00216302	DOWN
PCDHA12	3.7186	0.00216302	UP
PCDHA9	3.7186	0.00216302	UP
PCDHAC2	3.7186	0.00216302	UP
PCDHAC1	3.7186	0.00216302	UP
PCDHA13	3.7186	0.00216302	UP
PCDHA11	3.7186	0.00216302	UP
PCDHA10	3.7186	0.00216302	UP
PCDHA8	3.7186	0.00216302	UP
PCDHA7	3.7186	0.00216302	UP
PCDHA6	3.7186	0.00216302	UP
PCDHA5	3.7186	0.00216302	UP
PCDHA4	3.7186	0.00216302	UP
PCDHA3	3.7186	0.00216302	UP
PCDHA2	3.7186	0.00216302	UP
PCDHA1	3.7186	0.00216302	UP
DMXL2	1.62018	0.00216302	UP
GPC4	2.31386	0.00217148	UP
QSOX1	-2.11403	0.00218617	DOWN
NPL	3.3123	0.00218617	UP
PTPRD	4.36876	0.00218617	UP
TPD52L1	-2.27749	0.00218617	DOWN
RTN1	2.08168	0.00218617	UP
ZDHHC14	-2.15575	0.00221744	DOWN
HLA-DQA1	5.5666	0.00221744	UP
HLA-DQA2	5.5666	0.00221744	UP
NETO2	3.61732	0.00225819	UP
RGCC	6.0769	0.00231647	UP
CD248	-2.4456	0.00240899	DOWN
FABP5	3.36126	0.00240926	UP
TSPAN13	4.32327	0.00246353	UP
PALMD	2.2715	0.00251469	UP
IVNS1ABP	2.20652	0.00251618	UP
AVPI1	-1.9742	0.00251618	DOWN
CORO1A	4.01644	0.0025584	UP
CD200	3.71791	0.0025719	UP
DRD1	-8.24511	0.00261153	DOWN
SLCO2B1	3.73151	0.00265523	UP
RECK	-2.79315	0.00265523	DOWN
SPOCK1	-3.57742	0.00271944	DOWN
VAT1	-2.42065	0.00276784	DOWN
KRT34	-3.62138	0.00281604	DOWN
LOC100653049	-3.62138	0.00281604	DOWN
HERC5	2.05466	0.00285693	UP
PDE4C	1.62446	0.00285795	UP
LOC729966	1.62446	0.00285795	UP
VEGFB	-2.38743	0.00294295	DOWN
PLEKHA4	-2.41033	0.00296771	DOWN
ADD3	-1.28276	0.00298499	DOWN
SYNC	-2.59467	0.00305767	DOWN
LPL	3.80548	0.00305767	UP
PCDH17	2.12574	0.00307732	UP
IRF8	4.13856	0.00307732	UP
HIST1H2AE	-6.24282	0.00309088	DOWN
KIT	3.57036	0.0031781	UP
NPC1	-1.73523	0.00326887	DOWN
SAMSN1	3.60557	0.00353799	UP
BAZ1A	1.7018	0.00364051	UP
HLA-DPB1	3.58745	0.00364051	UP
GUCY1B1	2.64683	0.00383797	UP
PTTG2	2.56823	0.0038772	UP
CLEC5A	3.51475	0.0038873	UP
ECM1	-2.40809	0.00397417	DOWN
GJA4	3.1939	0.00397417	UP
ALOX15	-5.2988	0.00407019	DOWN
TSPAN12	3.75519	0.00407329	UP
S100A9	3.25478	0.00411072	UP
IGFBP3	-3.63561	0.00442129	DOWN
ZC3H11A	1.07883	0.00442129	UP
LOC441155	1.07883	0.00442129	UP
POU4F3	-7.89886	0.0044989	DOWN
CTSL	-1.71067	0.00452917	DOWN
GMFG	4.63816	0.00465054	UP
KCNJ8	3.09294	0.00471248	UP
MOCOS	-2.45436	0.00482327	DOWN
ZDHHC7	-1.46172	0.00494299	DOWN
ADCY3	-1.31176	0.005036	DOWN
GZMA	2.5722	0.0053096	UP
TCIM	4.41802	0.00534509	UP
HMGB3P1	3.10132	0.00535047	UP
TREM2	4.52173	0.00537543	UP
SPATA20	-1.66865	0.00552716	DOWN
MTF2	1.63785	0.00555271	UP
CPZ	-3.58584	0.00571801	DOWN
GPR78	-3.58584	0.00571801	DOWN
TRDV2	2.70908	0.00572751	UP
TRAV20	2.70908	0.00572751	UP
TRAJ17	2.70908	0.00572751	UP
TRAC	2.70908	0.00572751	UP
LRRC1	3.05105	0.00588361	UP
C5AR1	2.61673	0.00588361	UP
LYN	1.3226	0.00591749	UP
MFGE8	-3.21154	0.00591749	DOWN
HMGB1	1.25089	0.00604614	UP
VAMP8	4.12698	0.00604614	UP
ANKRD10-IT1	1.51121	0.006095	UP
FADS3	-2.09667	0.006095	DOWN
SPP1	6.40172	0.0061072	UP
OR5V1	-4.66923	0.00612886	DOWN
CCDC85B	-1.81355	0.00612886	DOWN
CCDC106	-2.4685	0.00617711	DOWN
HBG2	3.08992	0.00620992	UP
HBG1	3.08992	0.00620992	UP
THSD7A	2.60551	0.00635433	UP
CA2	4.16431	0.00641579	UP
ZNF204P	2.53797	0.00647321	UP
LINC00623	1.6332	0.00650601	UP
LINC00869	1.6332	0.00650601	UP
CDKN1A	-2.19117	0.00650601	DOWN
TNIK	2.20826	0.00650601	UP
CD74	4.746	0.00654608	UP
SLC9A5	3.0154	0.00664654	UP
CCL8	2.50783	0.00667653	UP
ENTPD1	1.62815	0.00667653	UP
PTH1R	2.38402	0.00670014	UP
GLUL	1.56877	0.0067494	UP
HPGDS	2.80513	0.0067494	UP
EAF2	4.55563	0.00675844	UP
EIF3F	-1.36538	0.00683301	DOWN
PLEK	1.77379	0.00700349	UP
AKR1C1	-2.98508	0.00700349	DOWN
ALOX5	4.77287	0.00700349	UP
RCAN2	-1.62033	0.00700349	DOWN
MEGF6	-3.00515	0.00700349	DOWN
WISP2	-5.9443	0.00705242	DOWN
LOC100287387	-4.13959	0.00714499	DOWN
RABGAP1	-1.26321	0.00730114	DOWN
GPR176	-1.96303	0.00735374	DOWN
BRCA2	2.5682	0.00735472	UP
ADAP2	2.57995	0.00741365	UP
PDLIM2	-2.27969	0.0074647	DOWN
DIRAS3	3.48577	0.00748292	UP
CLIP3	-2.99499	0.007543	DOWN
KRT14	-4.05409	0.007543	DOWN
SEMA3D	2.56697	0.00760356	UP
SLC2A4RG	-1.47445	0.00763799	DOWN
HOXB2	2.50854	0.00763799	UP
TSPAN15	2.29431	0.00763799	UP
CX3CL1	2.68519	0.00763799	UP
ARMC9	-2.2529	0.00763799	DOWN
IL2RB	1.62882	0.00769054	UP
VEGFC	-1.94797	0.00769216	DOWN
KLRB1	4.34464	0.00793877	UP
PDLIM7	-1.87258	0.008081	DOWN
POLQ	2.3106	0.00822935	UP
HERC2P2	1.6625	0.00824198	UP
HERC2P9	1.6625	0.00824198	UP
PPDPF	-1.34511	0.00833933	DOWN
LOXL1	-3.87889	0.00843724	DOWN
SEMA3C	-3.65011	0.00847932	DOWN
GARS	-1.53165	0.00847932	DOWN
AOC3	2.92186	0.00847932	UP
IL6	-2.76828	0.00847932	DOWN
DICER1	1.15973	0.00865657	UP
NPY1R	-5.85267	0.00865657	DOWN
CA12	-2.83414	0.00867782	DOWN
LAS1L	2.17233	0.00877167	UP
HCLS1	2.1443	0.00884512	UP
FAM49B	1.51086	0.00901737	UP
SNCG	-3.35398	0.00901737	DOWN
CD83	2.49125	0.00916935	UP
CTSC	2.4119	0.00918563	UP
SERPINE2	-2.438	0.00943092	DOWN
CACNA2D2	4.09102	0.00943092	UP
AIF1	5.55262	0.00946395	UP
ZNF91	1.80656	0.00946395	UP
IGSF6	2.77684	0.00952145	UP
TROVE2	1.51419	0.00963305	UP
MEG3	-2.23279	0.00967302	DOWN
HNRNPH1	1.42216	0.00970173	UP
NDUFS5	1.17026	0.00970173	UP
CHPF	-1.35037	0.00993884	DOWN
ORAI3	-1.15203	0.0100058	DOWN
LINC02585	-4.78693	0.0100932	DOWN
MAP4K3	1.38853	0.0101814	UP
ATP8A2	1.76947	0.0105739	UP
SERPINB3	2.05497	0.0106096	UP
NUDT13	-3.31403	0.0106096	DOWN
ANKRD46	2.26177	0.0106096	UP
NAGLU	-1.40376	0.010656	DOWN
DDX18	1.75936	0.010656	UP
CXADR	3.68172	0.010656	UP
MAOB	3.0759	0.0106609	UP
CD151	-2.34455	0.0107112	DOWN
FCGR2A	2.32824	0.0109414	UP
KIF18B	3.31813	0.0109431	UP
MYCL	1.81754	0.0110431	UP
RPS6KA2	-1.69875	0.0110583	DOWN
ELMO1	4.11951	0.0110583	UP
CDH13	-4.60014	0.0113104	DOWN
GJB4	-1.62695	0.0113433	DOWN
MCAM	2.01543	0.0114768	UP
MIR6756	2.01543	0.0114768	UP
LRP4	3.50291	0.0115116	UP
MMACHC	2.76409	0.0115201	UP
RPS6KA1	2.1672	0.0115211	UP
TRIB3	-1.93067	0.0115348	DOWN
SERPINB4	2.49164	0.0115938	UP
AKR1C2	-3.09673	0.011712	DOWN
IL10RA	2.13456	0.0118395	UP
MMP24	-1.96437	0.0120641	DOWN
LIMA1	-1.56646	0.0120851	DOWN
TNFRSF10C	-3.42076	0.0122828	DOWN
HLA-DPA1	4.34712	0.0122828	UP
APPL2	-1.65651	0.0125112	DOWN
ITGAM	2.23146	0.0125112	UP
SNX4	1.28063	0.0125635	UP
ICAM2	1.97443	0.0127469	UP
SMC1A	1.52587	0.0130079	UP
CTSA	-1.43986	0.0130079	DOWN
CLCN7	-1.24232	0.0130079	DOWN
CTSS	2.68358	0.0130079	UP
CD300A	2.04145	0.0131151	UP
PIK3R3	1.80928	0.0136992	UP
SELL	2.99769	0.013822	UP
FGF13	3.13072	0.013822	UP
DRP2	-2.37551	0.014149	DOWN
MYH8	2.06782	0.0144551	UP
TBCCD1	1.98141	0.0144831	UP
HEY2	2.89715	0.0144831	UP
TIA1	1.09907	0.0146173	UP
PGLS	-1.45218	0.0146447	DOWN
GFRA1	-1.89913	0.0149382	DOWN
OPTN	-1.68867	0.0149695	DOWN
RGS7	-1.53624	0.0149695	DOWN
HIPK1	1.51188	0.0149695	UP
SAT1	1.77581	0.0150113	UP
ISLR	-3.05204	0.0150443	DOWN
IL13RA2	-4.43707	0.0150443	DOWN
COLEC11	2.62681	0.0151234	UP
BTG3	1.34075	0.0151891	UP
FPR3	2.71351	0.0151891	UP
ADAM8	3.0161	0.0156235	UP
CYTH4	1.36305	0.0156235	UP
CYP1B1	-3.19939	0.0156545	DOWN
AKAP12	-1.94853	0.0156545	DOWN
PERP	-2.07887	0.01567	DOWN
FCGR2C	1.58992	0.01567	UP
CCL4	3.56215	0.0156721	UP
MATR3	0.985448	0.0157478	Nodiff
SNHG4	0.985448	0.0157478	Nodiff
IGSF3	1.98265	0.0157657	UP
TCF7	1.3612	0.0157657	UP
DGKA	-1.27028	0.0157657	DOWN
ZMAT3	-1.3278	0.0157657	DOWN
BTBD3	1.62254	0.015894	UP
CD14	3.10565	0.0160428	UP
HNRNPA2B1	1.19568	0.0160428	UP
C8orf44	1.87452	0.0161187	UP
ALMS1	1.93568	0.0161187	UP
PKM	-1.68404	0.0161187	DOWN
VAV3	1.18269	0.0161187	UP
SLC35E1	1.2568	0.0162231	UP
NMT2	-1.51364	0.0162231	DOWN
LRRFIP1	1.28058	0.0162443	UP
USP49	-4.99482	0.0162513	DOWN
COL11A2	4.20608	0.0164345	UP
OPN3	3.11348	0.0164345	UP
MAP3K12	-1.46208	0.0164345	DOWN
DDX5	0.967818	0.0164345	Nodiff
MIR3064	0.967818	0.0164345	Nodiff
MIR5047	0.967818	0.0164345	Nodiff
REST	1.43194	0.0164345	UP
DCP2	1.88012	0.0164345	UP
CLMN	1.9345	0.0164345	UP
PYGB	-4.92886	0.016528	DOWN
DBT	1.27278	0.0165528	UP
CALHM2	-1.55342	0.0165754	DOWN
TNFRSF21	3.95793	0.016686	UP
HAUS2	1.19224	0.016732	UP
S100A8	3.91076	0.0168945	UP
PEA15	-1.47474	0.0169072	DOWN
ZFYVE16	1.8204	0.017314	UP
URB1	2.33988	0.0174486	UP
NEB	-3.76128	0.0175118	DOWN
HEXA	-1.07466	0.0175122	DOWN
TXNRD1	-1.50026	0.018009	DOWN
RNH1	-1.60434	0.0180504	DOWN
KCTD9	-1.19851	0.0180504	DOWN
MSR1	3.26187	0.0181227	UP
UROS	-1.20854	0.0181741	DOWN
TOP2B	1.36681	0.0181866	UP
SMARCA5	1.39052	0.0182965	UP
GLB1	-1.00255	0.0182965	DOWN
TMPPE	-1.00255	0.0182965	DOWN
NRIP1	1.9607	0.0182965	UP
DRAP1	-1.3593	0.0182965	DOWN
IFI30	2.81388	0.0182965	UP
PIK3R2	2.81388	0.0182965	UP
MCM9	1.76995	0.0183889	UP
COL10A1	3.99509	0.018401	UP
SLCO2A1	3.35721	0.0184696	UP
BMP2	3.50349	0.0184944	UP
AKAP9	1.48775	0.018664	UP
AK1	-1.30786	0.0186993	DOWN
HSP90B1	1.14519	0.0189256	UP
MIR3652	1.14519	0.0189256	UP
EHBP1L1	-1.4487	0.0191425	DOWN
RDH5	-3.04486	0.0194141	DOWN
BLOC1S1-RDH5	-3.04486	0.0194141	DOWN
CEMIP2	1.26911	0.0194976	UP
EPHA3	4.02152	0.0194976	UP
PTPRZ1	5.2162	0.0194976	UP
BARD1	2.44541	0.0196433	UP
IDUA	-2.04457	0.0200149	DOWN
ANGPTL8	-4.5014	0.020101	DOWN
CASP17P	-4.65146	0.0203906	DOWN
FBLN1	-2.78987	0.0204744	DOWN
BLNK	2.44137	0.0205258	UP
SAMD4B	-1.88774	0.0206698	DOWN
SNED1	-2.56592	0.0206975	DOWN
SF3B1	1.03396	0.021136	UP
TNS2	-1.23601	0.021201	DOWN
DUSP14	-1.3595	0.021201	DOWN
STON1	1.96696	0.0214231	UP
PTGER4	1.97003	0.0217612	UP
AP2S1	-0.900126	0.0218519	Nodiff
PDS5B	1.20338	0.0221415	UP
ATP8B4	2.17369	0.0226056	UP
ZNF22	1.00192	0.0229696	UP
CDK5R1	4.47161	0.0231335	UP
TMC6	1.44763	0.0231335	UP
SLC14A1	-4.83681	0.0231335	DOWN
MPG	-1.20112	0.0231335	DOWN
LAMB2	-1.63424	0.0231335	DOWN
RALGAPA1	1.21781	0.0231335	UP
OSMR	-1.80718	0.0233592	DOWN
DTX4	2.87255	0.0241028	UP
ASAP3	-2.55228	0.0243242	DOWN
VGLL3	-1.94854	0.0243472	DOWN
SLC5A7	-4.28565	0.0243892	DOWN
TRIM24	1.17306	0.0243892	UP
MXRA5	2.67024	0.0243892	UP
SLC7A7	1.6834	0.0243892	UP
VSIG4	2.71317	0.0246361	UP
AFF1	1.2327	0.0247941	UP
B3GALT1	-8.01898	0.0249736	DOWN
CAP2	-1.60343	0.0253252	DOWN
MAN2B2	-1.38941	0.0254862	DOWN
ZNF155	-4.85632	0.025511	DOWN
RASGRP1	2.72533	0.0257223	UP
VENTXP1	-4.31254	0.0257706	DOWN
CYB5R3	-2.03803	0.0257706	DOWN
SPC24	-1.81073	0.0257706	DOWN
SRSF3	1.49599	0.0257706	UP
COL5A2	2.00711	0.0258476	UP
CDKN1B	0.91565	0.0259699	Nodiff
RGS5	2.34106	0.0260981	UP
NAALADL1	-3.45414	0.0261772	DOWN
ADAMTS2	-1.74732	0.0261772	DOWN
SERPINE1	-4.14253	0.0264391	DOWN
CD34	0.978482	0.0264585	Nodiff
CLEC10A	2.06252	0.0264585	UP
MCTP1	2.26393	0.0275177	UP
SHOC2	-0.822374	0.0275177	Nodiff
PCK2	-1.35841	0.0275177	DOWN
HNRNPCL1	2.67808	0.0275177	UP
HNRNPCL2	2.67808	0.0275177	UP
HNRNPCL3	2.67808	0.0275177	UP
HNRNPCL4	2.67808	0.0275177	UP
ECI2	-0.949865	0.027655	Nodiff
ABHD4	-1.1959	0.027655	DOWN
MAGEB2	2.85906	0.027655	UP
SLC1A5	-1.28356	0.027655	DOWN
ARID5B	-1.39054	0.027655	DOWN
PSMA6	0.99972	0.0278539	Nodiff
KIAA0391	0.99972	0.0278539	Nodiff
CERKL	2.49279	0.0278539	UP
ITGA4	2.49279	0.0278539	UP
CRIM1	-1.9755	0.0279766	DOWN
NOL10	-4.37158	0.0279766	DOWN
FPR1	1.5628	0.0280237	UP
CADM1	1.62346	0.0280754	UP
PGF	1.16167	0.0280754	UP
SCAMP4	-1.61987	0.0280754	DOWN
MRTFB	1.02897	0.028381	UP
FOLH1	2.06822	0.028381	UP
FOLH1B	2.06822	0.028381	UP
RABGAP1L	1.97407	0.0286762	UP
TOPBP1	0.851638	0.0288057	Nodiff
AOX1	-2.98871	0.0288057	DOWN
FGF7	-2.88614	0.0291765	DOWN
GALNT2	-1.48049	0.0292762	DOWN
COX7B	1.48491	0.0293221	UP
PELI1	2.14637	0.0293401	UP
PPP1R3C	-1.48494	0.0293509	DOWN
RBM25	0.937736	0.0298916	Nodiff
TMEM43	-1.18259	0.0299215	DOWN
TRAM2	-1.30012	0.0299215	DOWN
JMJD1C	1.15798	0.0301826	UP
TBC1D19	-2.43512	0.0305491	DOWN
CAMTA2	-1.3759	0.0305848	DOWN
GIMAP5	1.56601	0.0305989	UP
GIMAP1-GIMAP5	1.56601	0.0305989	UP
RASGRP3	3.3043	0.0305989	UP
LGR5	-3.79646	0.0305989	DOWN
RAB40A	-2.5662	0.0305989	DOWN
NBPF1	0.989655	0.0305989	Nodiff
NBPF14	0.989655	0.0305989	Nodiff
NBPF12	0.989655	0.0305989	Nodiff
NBPF15	0.989655	0.0305989	Nodiff
NBPF9	0.989655	0.0305989	Nodiff
NBPF8	0.989655	0.0305989	Nodiff
NBPF10	0.989655	0.0305989	Nodiff
NBPF20	0.989655	0.0305989	Nodiff
BCL11B	1.66069	0.0306786	UP
VCAM1	-2.58856	0.0308307	DOWN
NDNF	2.90191	0.0312673	UP
DSG2	2.34306	0.0312673	UP
POU3F3	-2.52927	0.0312673	DOWN
TMX1	1.2807	0.0312673	UP
LPAR1	-2.52891	0.0312673	DOWN
LOXL2	-2.07306	0.03131	DOWN
ABCD3	1.11684	0.031441	UP
MAK	-4.36268	0.0316426	DOWN
AQP1	3.00187	0.0316456	UP
H6PD	-1.85521	0.0319819	DOWN
CELA1	-7.89629	0.0319819	DOWN
CELA2A	-7.89629	0.0319819	DOWN
MAP1A	-1.27448	0.0320858	DOWN
OASL	1.19986	0.0321305	UP
TRA2B	1.05506	0.0321305	UP
LINC00588	-4.71004	0.0322389	DOWN
MAP2K6	1.59665	0.0322389	UP
RFX5	1.06344	0.0322389	UP
COLEC12	2.19806	0.0323666	UP
TCF4	1.48057	0.0324783	UP
GJA9	1.8824	0.0324783	UP
OTUD7B	-4.37874	0.0324783	DOWN
MMP3	3.69088	0.0324783	UP
TMPRSS15	1.4157	0.0324783	UP
S1PR1	1.68535	0.0324783	UP
KIAA0513	-2.2697	0.0324783	DOWN
ZNF160	1.34731	0.0325081	UP
BACH2	1.60168	0.0325081	UP
ARAP2	3.18827	0.0325798	UP
IL12RB2	-4.81423	0.0325798	DOWN
PFN1	-1.16556	0.0325798	DOWN
CENPB	-1.06859	0.0325798	DOWN
CNDP2	1.37961	0.0325798	UP
RNF141	-1.54964	0.0325798	DOWN
GAREM1	2.68238	0.0325798	UP
WASHC2A	-0.93348	0.0325798	Nodiff
WASHC2C	-0.93348	0.0325798	Nodiff
MAP2K2	-1.94888	0.0328202	DOWN
GAS7	1.22574	0.0328202	UP
FGFR2	2.77523	0.0328202	UP
DMPK	-1.27939	0.0328202	DOWN
PAX3	-3.68408	0.0328202	DOWN
CFHR4	-4.13698	0.0329533	DOWN
RNF138	1.45571	0.0331469	UP
LPAR6	2.14245	0.0332297	UP
FBXO17	-3.22929	0.0334397	DOWN
LY86	2.4254	0.0336129	UP
GAS6	-1.83601	0.0337254	DOWN
TDG	1.9248	0.0340275	UP
GTF3C1	0.844595	0.0340788	Nodiff
KCNA10	-1.7536	0.0341748	DOWN
SUCO	1.53183	0.0342413	UP
CD180	2.50027	0.0342591	UP
SHBG	-1.38483	0.0342617	DOWN
INHBB	1.76127	0.0343401	UP
TMF1	1.28193	0.0346451	UP
PPIL6	-2.04737	0.0346451	DOWN
PPM1B	0.935464	0.0346801	Nodiff
NPEPPS	-1.07329	0.0347683	DOWN
DKFZP586I1420	1.81695	0.0347683	UP
KCNK13	-4.16699	0.0347683	DOWN
PRSS23	-1.74508	0.0347683	DOWN
MORF4L2	1.05991	0.0347683	UP
LPA	-3.87623	0.0347683	DOWN
ABCC1	-1.31639	0.0347683	DOWN
MYO1F	1.33426	0.0347683	UP
RAPGEF1	-2.22702	0.0350254	DOWN
RNASE6	4.01708	0.0350254	UP
NFKB2	-1.36148	0.0350254	DOWN
ALDH1A1	4.13654	0.035904	UP
NTF3	-2.04112	0.0360263	DOWN
DPT	4.63677	0.0363263	UP
PLXNC1	1.77205	0.0363263	UP
AMOTL2	-1.11432	0.0363669	DOWN
WFDC1	4.14566	0.0365813	UP
LOR	-4.80826	0.0365813	DOWN
UBE3B	-0.944082	0.0365813	Nodiff
CTSB	-1.50912	0.0370057	DOWN
N4BP2L2	1.14103	0.0370459	UP
FEZ1	-1.83284	0.037076	DOWN
NOTCH4	1.61197	0.0371059	UP
STAM	-1.06317	0.0371394	DOWN
RASSF2	1.56415	0.0371394	UP
IGFBP4	-4.25497	0.0371679	DOWN
ACP5	3.41084	0.0372369	UP
HLA-DQB2	2.2618	0.0374039	UP
PTGS1	1.73185	0.0375904	UP
CEMIP	-3.47442	0.0375904	DOWN
RAB23	-1.5818	0.0376246	DOWN
PRDM2	1.45517	0.0378744	UP
CAPN1	-1.59919	0.038364	DOWN
IL11RA	-1.30251	0.038364	DOWN
KLHL23	2.78311	0.038364	UP
PHOSPHO2-KLHL23	2.78311	0.038364	UP
EXPH5	1.14072	0.0385619	UP
SLCO4C1	-6.05625	0.0385619	DOWN
NOTCH2NLA	1.97835	0.0388837	UP
HLA-DMB	2.61675	0.0390748	UP
SYNJ2	-1.61038	0.0392059	DOWN
DHRS2	-3.78706	0.0393155	DOWN
SPRY1	1.5044	0.0393155	UP
SLC7A11	-2.64625	0.0393155	DOWN
CLDN1	2.5168	0.0393926	UP
XRCC2	1.84074	0.0393926	UP
ZNF137P	2.30645	0.0393926	UP
SLC1A4	-1.27314	0.0393926	DOWN
POLB	0.942751	0.0394472	Nodiff
CD99	-0.967589	0.0394472	Nodiff
IL18RAP	2.06935	0.0394472	UP
VNN1	-6.46013	0.0394472	DOWN
HECTD4	1.19882	0.0394472	UP
ANXA11	-1.77666	0.0394472	DOWN
TXK	-4.2099	0.0394472	DOWN
G6PD	-3.19365	0.0394594	DOWN
PGK1	1.23987	0.0399414	UP
TNN	3.18425	0.0399465	UP
SERP1	1.14286	0.0402829	UP
MARCKSL1	2.00543	0.0402829	UP
SCRG1	-3.16289	0.0403523	DOWN
ERC2-IT1	2.56114	0.0403523	UP
CALML4	2.96783	0.0403523	UP
POGZ	1.96616	0.0406541	UP
MMP12	2.3886	0.0406701	UP
SGSH	-1.81427	0.0407614	DOWN
ARSD	-3.96322	0.040788	DOWN
TPR	0.813831	0.040788	Nodiff
FOSL1	-3.86277	0.040788	DOWN
KCND3	-1.43038	0.0409728	DOWN
MN1	-1.36432	0.0411365	DOWN
PHLDA3	-1.56337	0.0411834	DOWN
CD44	-2.00667	0.0412284	DOWN
ZSCAN31	1.83191	0.0412284	UP
LCP2	2.2059	0.0416402	UP
BACE1	-1.57702	0.0416402	DOWN
SRP9	1.01903	0.0416402	UP
MMRN2	2.1114	0.0416616	UP
RANBP2	1.24403	0.0416616	UP
CRLF1	-5.76267	0.0419104	DOWN
SHROOM2	1.23967	0.0424086	UP
YEATS2	0.996229	0.0424086	Nodiff
TOP1	0.868076	0.042529	Nodiff
NRGN	3.50077	0.042529	UP
PLS1	3.26224	0.042529	UP
JAKMIP2	2.40903	0.042529	UP
PINK1	-0.989418	0.0427461	Nodiff
CRAT	-2.05403	0.0427461	DOWN
CPM	2.69179	0.0428031	UP
TMUB2	-0.80433	0.0428163	Nodiff
GIMAP4	1.77216	0.0428163	UP
PRKDC	2.40804	0.0428163	UP
KCNK2	-3.86185	0.0428672	DOWN
POLR1B	1.11779	0.0429743	UP
CYP2C8	-4.31914	0.0430891	DOWN
SLC22A17	2.91352	0.0431649	UP
UGT2A1	2.32696	0.0431649	UP
UGT2A2	2.32696	0.0431649	UP
ADH5	-0.995386	0.0431943	Nodiff
POLR2B	0.957474	0.0433215	Nodiff
FLNC	-1.27818	0.0433215	DOWN
TMEM100	4.4441	0.0436262	UP
CDC25B	-0.92217	0.0436828	Nodiff
PORCN	-1.12782	0.0436846	DOWN
NBPF11	0.973234	0.0436846	Nodiff
LMNB1	2.51393	0.0436846	UP
ATP8A1	2.21886	0.0440923	UP
CYBB	2.27236	0.0445636	UP
DOCK4	2.15914	0.0445636	UP
NDUFA4	1.26279	0.0445636	UP
CD37	2.29948	0.0445636	UP
DPP4	-1.46025	0.0445636	DOWN
VRK1	1.46988	0.0445636	UP
FXYD5	-1.03909	0.0450969	DOWN
ZNF24	0.882438	0.0450969	Nodiff
TMED2	1.16003	0.0451993	UP
OPRD1	-1.99343	0.0454266	DOWN
SMPD1	-1.67119	0.0454934	DOWN
ACO1	-1.04718	0.0454934	DOWN
USP12	0.898428	0.0455057	Nodiff
DDX17	1.09064	0.0455057	UP
FOLR2	2.35377	0.0455057	UP
EGF	-4.229	0.0455057	DOWN
RETREG2	-0.779457	0.0455057	Nodiff
TOM1	-1.05299	0.0455057	DOWN
NACC2	-1.69705	0.0455625	DOWN
EVC	-3.11968	0.0455638	DOWN
TSPAN4	-1.38728	0.0455792	DOWN
LAPTM4B	1.53454	0.0456354	UP
DDX3X	1.03048	0.045706	UP
TMSB15A	4.8325	0.0459776	UP
TMSB15B	4.8325	0.0459776	UP
GABRA6	-4.36471	0.0465494	DOWN
SRSF11	1.53467	0.0468673	UP
RNF24	-1.16784	0.0470346	DOWN
IL9R	-3.45407	0.0472043	DOWN
EEF2KMT	-1.37579	0.0472043	DOWN
IFNA16	2.18687	0.0473176	UP
SLIT3	-2.11135	0.0476441	DOWN
SERTAD2	-1.05066	0.0476441	DOWN
SEMA4C	1.15758	0.0477071	UP
GDF5	-2.95002	0.0487349	DOWN
THEMIS2	1.85749	0.0487349	UP
NFIB	1.2904	0.0487349	UP
SMPD3	2.84856	0.0487673	UP
PIK3R1	1.46962	0.0487811	UP
ZNF587	1.51794	0.0491902	UP
CLIP1	-1.0311	0.0492402	DOWN
MYO1E	-0.991592	0.0492402	Nodiff
CLEC11A	1.75596	0.0494353	UP
FANCL	1.6763	0.0494353	UP
ITGA9	1.96504	0.0494353	UP
HTR1F	1.72668	0.0494353	UP
ART3	2.82495	0.0494353	UP
ZNF668	-1.83083	0.0494353	DOWN
APBA2	2.89484	0.0494353	UP
APOC1	2.67883	0.0494353	UP
PRAF2	-1.6842	0.0494353	DOWN
PIP5K1B	2.48674	0.0494353	UP
PLOD3	-0.822187	0.0494725	Nodiff
PLAGL2	1.01182	0.0494725	UP
SATB2	3.09969	0.0494725	UP
PDE1C	-1.30178	0.0495256	DOWN
EXT1	-1.65872	0.0495805	DOWN
SON	1.36136	0.0496847	UP
TNXB	-3.63239	0.049796	DOWN
TNXA	-3.63239	0.049796	DOWN
RALGAPA1P1	1.28025	0.0498613	UP
PPP1CB	1.68042	0.0498985	UP
NSMF	-1.30828	0.0501277	Nodiff
MIR7114	-1.30828	0.0501277	Nodiff
PLS3	0.886094	0.0501281	Nodiff
SEC61G	1.18307	0.0501281	Nodiff
BST1	-3.4878	0.0501467	Nodiff
SINHCAF	2.39846	0.0501941	Nodiff
FDXR	-2.7603	0.0506275	Nodiff
SLC4A5	-1.07974	0.0510947	Nodiff
C16orf45	-2.61286	0.0510947	Nodiff
INSIG1	-1.45777	0.0510947	Nodiff
KCNK15	-3.41368	0.0510947	Nodiff
FUS	1.35256	0.0519263	Nodiff
EFEMP2	-1.63008	0.0521134	Nodiff
RARA	-1.46195	0.052379	Nodiff
IL27RA	1.01041	0.0524887	Nodiff
WAS	1.36248	0.0524887	Nodiff
COX7A2	1.1829	0.0524887	Nodiff
KIR2DS1	2.5486	0.0526862	Nodiff
ATF5	-0.998753	0.0527642	Nodiff
CRYBG1	1.43786	0.0533261	Nodiff
KLHL35	2.35128	0.0536031	Nodiff
BCL2	1.83749	0.0536587	Nodiff
UBD	4.0793	0.0536587	Nodiff
ERH	0.971794	0.0536587	Nodiff
RFPL2	1.65193	0.0546136	Nodiff
ZNF510	1.85625	0.0548608	Nodiff
DDX4	-5.90763	0.0549051	Nodiff
IGFLR1	0.972279	0.0555013	Nodiff
KCNQ1	3.86036	0.0555601	Nodiff
TRIL	1.22847	0.0556598	Nodiff
SLC30A1	-1.02586	0.0559966	Nodiff
KLF11	1.37826	0.0560416	Nodiff
HNRNPK	0.81701	0.0560416	Nodiff
BRD3OS	-1.67038	0.0560416	Nodiff
MERTK	1.59948	0.0560601	Nodiff
GUCY1A1	1.37908	0.0560601	Nodiff
GRAMD2B	-2.46104	0.0561019	Nodiff
TIMP1	-1.84975	0.0561749	Nodiff
TRIP6	-1.15323	0.0561749	Nodiff
MIS18A	1.55543	0.0561749	Nodiff
TPSB2	2.64062	0.0564491	Nodiff
NEK7	-0.808001	0.0564668	Nodiff
NCF2	1.90677	0.0566261	Nodiff
NBN	1.09488	0.0568773	Nodiff
SERPINB10	2.70551	0.0568773	Nodiff
HCK	1.73856	0.0568953	Nodiff
RUSC2	-2.33577	0.0568953	Nodiff
HACD2	1.09714	0.0571608	Nodiff
ZXDC	2.63393	0.057233	Nodiff
WBP2	-1.12892	0.0579157	Nodiff
HRAS	-1.17698	0.0579313	Nodiff
HLA-DMA	2.41306	0.0579313	Nodiff
CITED2	-2.40628	0.058281	Nodiff
SYT2	2.76435	0.0583961	Nodiff
PTCH1	1.45955	0.0583961	Nodiff
INTS8	1.31356	0.0583961	Nodiff
GRINA	-1.51695	0.0585327	Nodiff
AKR1C4	-3.64845	0.0585327	Nodiff
PAPOLA	0.950223	0.0585327	Nodiff
ACADM	1.77759	0.0585327	Nodiff
XAF1	1.81875	0.0586796	Nodiff
SNRNP200	1.21628	0.0594207	Nodiff
LOC101929240	1.21628	0.0594207	Nodiff
CSF1R	2.82059	0.0594207	Nodiff
LIFR	2.06753	0.059565	Nodiff
EFCAB6	-1.05036	0.0596143	Nodiff
STC2	-1.96399	0.0598381	Nodiff
STEAP1	-1.34934	0.0598381	Nodiff
ARPC1A	-1.12377	0.0599013	Nodiff
OSBPL3	-1.27386	0.059981	Nodiff
PDIA4	1.02178	0.0604074	Nodiff
CD8A	2.5651	0.0606188	Nodiff
APBB2	0.902651	0.0606188	Nodiff
PPP2R3C	1.00025	0.0606289	Nodiff
ENDOD1	-1.28305	0.0606289	Nodiff
EHD2	-2.54345	0.0606355	Nodiff
SHISAL1	-2.28621	0.0606355	Nodiff
HIST1H3E	1.22355	0.0607656	Nodiff
TLN1	-1.52693	0.0607656	Nodiff
LMOD1	-2.76328	0.0607656	Nodiff
STK3	1.37	0.0608935	Nodiff
RTN4	-0.73831	0.0609977	Nodiff
RAB11FIP5	-1.06366	0.0610592	Nodiff
TSPAN7	3.32887	0.0610592	Nodiff
NGF	-2.51887	0.0614996	Nodiff
ZNF267	1.59344	0.0616312	Nodiff
RAB3IL1	-0.835181	0.0618359	Nodiff
NSUN6	2.2223	0.0618359	Nodiff
SECISBP2	1.21768	0.0621635	Nodiff
ITGBL1	-3.57464	0.0623502	Nodiff
TLE6	-3.45397	0.0623634	Nodiff
SORBS3	-1.23792	0.0623634	Nodiff
CCR2	1.40216	0.062396	Nodiff
ATP6V0B	1.07765	0.062396	Nodiff
EPHX1	-2.23001	0.062396	Nodiff
HPCA	-4.21888	0.0624314	Nodiff
RBM38	1.77193	0.0627434	Nodiff
AGTR2	2.17242	0.0629858	Nodiff
WRAP73	1.46163	0.0629984	Nodiff
KLHL24	1.16034	0.0634625	Nodiff
ANPEP	-2.97298	0.0634625	Nodiff
RBM26	0.905681	0.0634625	Nodiff
SIRT4	-3.83226	0.0634625	Nodiff
ARFGEF1	1.00868	0.0634625	Nodiff
ZKSCAN3	1.68655	0.0634625	Nodiff
GPR65	2.00753	0.0637199	Nodiff
LGALSL	-3.75133	0.0638263	Nodiff
NLRX1	-1.18163	0.0640364	Nodiff
CKLF	0.93413	0.0640582	Nodiff
CKLF-CMTM1	0.93413	0.0640582	Nodiff
ST8SIA4	2.08339	0.0642888	Nodiff
RPRM	2.6896	0.064315	Nodiff
PRR16	-2.42542	0.0647633	Nodiff
HSPB11	1.34678	0.0649262	Nodiff
ERI2	0.910138	0.065055	Nodiff
PCYOX1	-1.667	0.065055	Nodiff
VWF	3.61178	0.0652697	Nodiff
TCF7L1	-1.00832	0.0652697	Nodiff
MGAM2	3.2296	0.0653245	Nodiff
CEP97	-3.43649	0.0657094	Nodiff
BMP15	1.43643	0.065839	Nodiff
TMEM8A	-1.38354	0.0659126	Nodiff
INPP5D	0.86807	0.0660183	Nodiff
SIK1	2.43375	0.0661646	Nodiff
TMA7	1.14425	0.066212	Nodiff
VPS54	0.83758	0.0665528	Nodiff
ATP1B1	1.91042	0.0666448	Nodiff
ZNF184	2.12135	0.0667244	Nodiff
ZNF721	1.18711	0.0669117	Nodiff
PDGFD	2.76135	0.0670216	Nodiff
KDSR	-0.994387	0.0670216	Nodiff
ZNF93	1.06576	0.0670216	Nodiff
EMID1	1.9783	0.0670216	Nodiff
WLS	1.32745	0.0672543	Nodiff
OTULINL	2.27353	0.0675067	Nodiff
PTBP2	1.64136	0.0675734	Nodiff
PCDH12	2.58847	0.0677116	Nodiff
SYNE2	1.80798	0.0677988	Nodiff
TPSAB1	2.96742	0.0679716	Nodiff
ARHGAP44	1.18395	0.0679716	Nodiff
SLC48A1	-1.16462	0.0679885	Nodiff
DCSTAMP	1.85489	0.0681595	Nodiff
PPAN	1.54822	0.0685462	Nodiff
PPAN-P2RY11	1.54822	0.0685462	Nodiff
KCTD12	1.57564	0.0685464	Nodiff
STEAP4	-2.82968	0.0687245	Nodiff
USP47	0.751315	0.0687841	Nodiff
SLC37A1	-4.04903	0.0687863	Nodiff
SQSTM1	-1.44457	0.068962	Nodiff
TRAPPC13	1.28569	0.068962	Nodiff
GTSE1	1.17525	0.0694127	Nodiff
CKS2	1.82844	0.0694127	Nodiff
NKTR	1.27026	0.0694127	Nodiff
GREM2	-3.05645	0.0694127	Nodiff
CCNE2	2.74468	0.0694352	Nodiff
RUNX3	1.53146	0.0694352	Nodiff
RAP1A	1.14214	0.0696019	Nodiff
BTBD2	-2.919	0.069603	Nodiff
GPX4	-1.12748	0.0700981	Nodiff
SUB1	1.08493	0.0701662	Nodiff
MYCBP	1.3768	0.0701662	Nodiff
GJA9-MYCBP	1.3768	0.0701662	Nodiff
LTBR	-1.30542	0.0701913	Nodiff
PARVA	-2.50848	0.0704704	Nodiff
ARL2	-1.19819	0.0704704	Nodiff
DENND2A	2.40533	0.0704704	Nodiff
MAPRE3	-2.62953	0.0704989	Nodiff
CTGF	-3.06154	0.0712645	Nodiff
RBM15	1.23752	0.0713623	Nodiff
NNMT	-2.00849	0.0713623	Nodiff
FNBP1L	1.54022	0.0718338	Nodiff
CXCL10	2.8885	0.0722765	Nodiff
CHN2	2.52953	0.0724973	Nodiff
CCAR2	-7.97159	0.0727589	Nodiff
GREM1	-3.55647	0.0729382	Nodiff
PTPN4	2.38999	0.0729382	Nodiff
CRYAB	-2.66722	0.0730056	Nodiff
HS1BP3	-0.913557	0.0730056	Nodiff
APOBEC3A	1.3656	0.0730283	Nodiff
APOBEC3A_B	1.3656	0.0730283	Nodiff
SLC25A1	-0.985002	0.073147	Nodiff
FA2H	1.29155	0.0737778	Nodiff
PDGFB	1.16273	0.0740784	Nodiff
GADD45G	2.86977	0.0740803	Nodiff
TUBB6	-0.935934	0.0741756	Nodiff
CHRNA3	-1.60627	0.0744355	Nodiff
SRSF7	1.17678	0.0744729	Nodiff
HNRNPR	1.17564	0.0745785	Nodiff
C1RL	-2.35229	0.0745785	Nodiff
H2AFZ	1.42331	0.0745785	Nodiff
CHD9	1.23131	0.074685	Nodiff
CNTRL	1.43256	0.0747678	Nodiff
PIAS1	0.761152	0.0747678	Nodiff
KPNA5	-3.86691	0.0747725	Nodiff
TM6SF1	1.06278	0.0751867	Nodiff
PITRM1	-1.29741	0.0751867	Nodiff
SARAF	0.809651	0.0751867	Nodiff
GTF2B	0.731042	0.0751867	Nodiff
SP3	0.865417	0.0751867	Nodiff
CREBBP	0.971707	0.0751867	Nodiff
CPA4	-1.40685	0.0754619	Nodiff
IGLV@	4.95232	0.0756059	Nodiff
CBR3	-1.48496	0.0756587	Nodiff
AKR1C3	-3.70873	0.0759335	Nodiff
CDC42EP2	-2.35235	0.0761187	Nodiff
NASP	1.85647	0.0765749	Nodiff
SLAMF7	2.60617	0.0767192	Nodiff
ERBB2	-0.948073	0.0768486	Nodiff
LRRC2	-3.4323	0.0772486	Nodiff
TSPO	-1.1252	0.0774924	Nodiff
GPNMB	-1.6494	0.0774924	Nodiff
EFEMP1	-4.05277	0.0775508	Nodiff
CAVIN3	-1.72293	0.0775555	Nodiff
PLXNB3	-2.26604	0.0776253	Nodiff
TRPC4AP	-0.91853	0.0780919	Nodiff
NIPBL	1.23846	0.0780919	Nodiff
PLIN3	-1.45492	0.0780919	Nodiff
DRAM1	-2.50663	0.0781147	Nodiff
PRRC2C	1.26908	0.0781587	Nodiff
MRPS28	1.22748	0.0781587	Nodiff
IGLJ3	5.9669	0.079226	Nodiff
GOLGA2P5	-3.95489	0.079229	Nodiff
ENC1	1.55868	0.079314	Nodiff
PLAC8	2.07733	0.0797921	Nodiff
LIMS2	-1.49302	0.0797921	Nodiff
SUMO2	0.910689	0.0798652	Nodiff
SUMO3	0.910689	0.0798652	Nodiff
LOC101929087	0.910689	0.0798652	Nodiff
GLA	1.34593	0.0798652	Nodiff
SPON1	2.06001	0.0798823	Nodiff
LY9	-4.09198	0.0798946	Nodiff
KANSL3	-1.18693	0.0798946	Nodiff
PRIM1	1.69529	0.0805448	Nodiff
ZYX	-1.81858	0.0806789	Nodiff
FCGR1A	1.74834	0.0806789	Nodiff
FCGR1B	1.74834	0.0806789	Nodiff
FCGR1CP	1.74834	0.0806789	Nodiff
STAT2	-0.839108	0.0807965	Nodiff
DYM	1.95071	0.0812412	Nodiff
ACTR3B	2.78897	0.0812412	Nodiff
POLR2L	-0.968815	0.0813198	Nodiff
FAP	-2.42822	0.0814254	Nodiff
KIAA0930	-1.12539	0.081463	Nodiff
ELN	-4.85821	0.081546	Nodiff
ADGRL2	1.7159	0.081582	Nodiff
AMPD1	1.80678	0.081582	Nodiff
FSTL1	-1.64233	0.0817794	Nodiff
CSNK2A2	-0.853963	0.0818786	Nodiff
LYPLA1	1.57343	0.0821369	Nodiff
ITGA7	-2.54156	0.0823718	Nodiff
TBC1D2	-3.61584	0.0829622	Nodiff
PPP1R1A	-7.77672	0.0829622	Nodiff
PRR29	2.59699	0.0833102	Nodiff
CLDN5	3.6809	0.0833102	Nodiff
PARVB	-0.822396	0.0833587	Nodiff
TPM2	-1.30045	0.0835632	Nodiff
MAPRE2	0.806227	0.0836305	Nodiff
NPAS3	-3.76918	0.0837181	Nodiff
MMP24OS	-0.861177	0.0840122	Nodiff
DES	1.65662	0.0840375	Nodiff
KAT6A	0.937961	0.08419	Nodiff
PIP5K1C	-0.956454	0.0844538	Nodiff
JAG2	1.29137	0.0844538	Nodiff
MACF1	1.70857	0.0854608	Nodiff
MLST8	-0.936104	0.0855161	Nodiff
DYSF	1.31301	0.0857242	Nodiff
BST2	3.36431	0.0857242	Nodiff
TAGLN	-2.89273	0.0858647	Nodiff
CYCS	1.37461	0.0858647	Nodiff
IL18BP	-2.13805	0.0859428	Nodiff
PALM	-1.16075	0.0864533	Nodiff
NCOA6	0.828997	0.0867054	Nodiff
SLITRK3	-3.65177	0.0867726	Nodiff
CNOT1	0.851262	0.0869112	Nodiff
VAC14	-2.00305	0.0869112	Nodiff
SRC	-2.05724	0.0873158	Nodiff
ZNF611	1.16724	0.0875686	Nodiff
GSTM2	-1.05976	0.0875999	Nodiff
STK4	-6.29693	0.0875999	Nodiff
DYNLL1	0.950555	0.0875999	Nodiff
PLA2G7	1.73655	0.0875999	Nodiff
SULF1	-3.03106	0.0875999	Nodiff
ATRX	0.929005	0.0875999	Nodiff
LSG1	0.923665	0.0877965	Nodiff
PLEKHM2	-1.52133	0.0877965	Nodiff
BDKRB2	-3.03461	0.0878209	Nodiff
DNAJC3	2.4106	0.0880739	Nodiff
TNFSF9	-1.42597	0.0881157	Nodiff
PANK3	0.926175	0.088157	Nodiff
GSTM1	-1.18596	0.0884952	Nodiff
TNFSF10	3.24066	0.0884952	Nodiff
TAGLN3	1.16083	0.0884952	Nodiff
LUM	1.12548	0.0884952	Nodiff
PRUNE2	-1.27083	0.0885581	Nodiff
AGTR1	-1.32194	0.0885955	Nodiff
HSD17B4	0.970656	0.0886858	Nodiff
RASL11B	1.78658	0.0904955	Nodiff
ELP1	1.17526	0.0904955	Nodiff
SULT1E1	-3.79439	0.0905759	Nodiff
PRPF39	0.95334	0.0907369	Nodiff
RNFT1	0.886013	0.0907369	Nodiff
TBC1D3P1-DHX40P1	0.886013	0.0907369	Nodiff
PTGDR	-7.13622	0.0908996	Nodiff
SNRK	1.07245	0.0908996	Nodiff
FSTL3	-1.19773	0.0911991	Nodiff
CCL20	-3.97384	0.0915963	Nodiff
LUC7L3	0.989424	0.0915963	Nodiff
SNRPG	1.41773	0.0916836	Nodiff
HPS1	-0.87758	0.0917733	Nodiff
SSR2	1.19627	0.0920532	Nodiff
EFHD2	-0.795419	0.0920961	Nodiff
ABHD3	1.93882	0.0922067	Nodiff
USP1	1.10248	0.0922067	Nodiff
TLR2	1.62683	0.0931679	Nodiff
GPR1	-1.87542	0.0931679	Nodiff
NABP2	-0.995755	0.0931679	Nodiff
PIN4	1.15414	0.0931679	Nodiff
DSTN	-1.05994	0.0932423	Nodiff
ATP1B3	1.3242	0.0933245	Nodiff
VIM	-0.79295	0.0933245	Nodiff
ZCCHC8	0.834496	0.0935759	Nodiff
CTIF	-0.90007	0.093688	Nodiff
ITPR2	1.37225	0.093688	Nodiff
PTGIR	-2.53308	0.093688	Nodiff
OR2C1	1.09672	0.093688	Nodiff
TRIOBP	-1.55776	0.0940536	Nodiff
PIGA	1.24283	0.0940536	Nodiff
JAM2	1.38321	0.0940536	Nodiff
COL4A1	0.865597	0.0942231	Nodiff
TMEM63A	1.84677	0.0949029	Nodiff
ZNF44	0.879448	0.0950123	Nodiff
MYL12A	-0.719495	0.0950123	Nodiff
MYL12B	-0.719495	0.0950123	Nodiff
PPP1R16B	2.13571	0.0950123	Nodiff
GYPE	-4.90459	0.0950123	Nodiff
NCOA2	1.21889	0.0955049	Nodiff
EIF4EBP3	-1.05214	0.0955969	Nodiff
HNRNPA3P1	1.49975	0.0957645	Nodiff
HNRNPA3	1.49975	0.0957645	Nodiff
DALRD3	-1.02573	0.0957645	Nodiff
ARGLU1	1.20435	0.0959578	Nodiff
PTPN6	1.47864	0.0965053	Nodiff
MVP	-1.7953	0.0965053	Nodiff
CHAC1	-2.38318	0.0965053	Nodiff
PROX1	1.98392	0.0965053	Nodiff
DYRK1B	-2.16827	0.0965053	Nodiff
PIPOX	1.32337	0.0965066	Nodiff
TNFSF4	2.34408	0.0965283	Nodiff
CTSH	3.01648	0.0965283	Nodiff
PTX3	-3.99611	0.0966028	Nodiff
GABARAP	-0.7955	0.0966028	Nodiff
IL32	3.69643	0.0967732	Nodiff
S100A10	-1.52529	0.0970873	Nodiff
GPM6A	2.23482	0.0972512	Nodiff
NAGPA	-1.47872	0.0973252	Nodiff
CYTL1	-3.80248	0.097381	Nodiff
BDKRB1	-2.71273	0.0979025	Nodiff
HSP90AA1	0.889458	0.0979783	Nodiff
USP13	0.758961	0.0981293	Nodiff
EDNRB	2.18273	0.0982397	Nodiff
LAMP1	-1.06642	0.0986458	Nodiff
KDM3A	0.805325	0.0989371	Nodiff
ADORA3	1.3808	0.0990706	Nodiff
JTB	1.1452	0.0997627	Nodiff
SLC2A6	-2.73613	0.0999135	Nodiff
ERBB4	2.91715	0.0999846	Nodiff
DPH1	-1.02426	0.100226	Nodiff
OVCA2	-1.02426	0.100226	Nodiff
KIF1BP	-0.766711	0.100242	Nodiff
UNC5C	2.73942	0.100304	Nodiff
ZBTB33	-3.60862	0.100358	Nodiff
ADAMTS1	-2.26836	0.100418	Nodiff
WDR91	1.33628	0.100418	Nodiff
UQCR10	0.874463	0.100878	Nodiff
PVRIG	2.21033	0.100878	Nodiff
HERC6	1.94382	0.100878	Nodiff
EMX1	-1.35909	0.100878	Nodiff
TRBC1	2.14383	0.100895	Nodiff
NDUFB11	0.921449	0.100895	Nodiff
CXCR5	-3.62944	0.10154	Nodiff
STS	-1.63578	0.10154	Nodiff
GPATCH2	1.1152	0.10154	Nodiff
HIF1AN	-0.889433	0.10154	Nodiff
ATP6V1G1	0.80736	0.10154	Nodiff
EIF1	-0.676929	0.101591	Nodiff
LRP10	-1.62458	0.101591	Nodiff
METTL22	-0.901901	0.101591	Nodiff
NUP58	0.872598	0.101591	Nodiff
CRHBP	2.48391	0.10168	Nodiff
SEC14L3	-6.96599	0.10168	Nodiff
ABCA1	1.04679	0.10168	Nodiff
COMT	-1.20863	0.10168	Nodiff
DIP2A	1.05961	0.101906	Nodiff
KHK	-1.79628	0.101906	Nodiff
LINC00260	-3.88942	0.102081	Nodiff
RCOR3	1.04994	0.102081	Nodiff
HK1	-1.17156	0.102298	Nodiff
DNAJA1	1.05142	0.10248	Nodiff
PLEKHM1	-1.32247	0.103015	Nodiff
FRMD4A	2.16911	0.103189	Nodiff
RPL34	0.838816	0.10321	Nodiff
MTMR7	-6.47261	0.10321	Nodiff
RGS4	-2.17099	0.10321	Nodiff
MMP13	4.81213	0.10321	Nodiff
CRHR1	1.80738	0.10321	Nodiff
NOL12	-1.51432	0.10321	Nodiff
MFAP3L	2.33911	0.10325	Nodiff
HELZ	0.651358	0.10345	Nodiff
PILRA	1.73622	0.103566	Nodiff
CTDNEP1	-0.945225	0.103566	Nodiff
PKD2L2	-6.08785	0.103566	Nodiff
SPTSSA	0.98875	0.103566	Nodiff
GPSM3	1.49898	0.103768	Nodiff
CSTB	-1.22419	0.103768	Nodiff
GEMIN2	0.967204	0.103768	Nodiff
GPC3	2.79191	0.103768	Nodiff
ABL1	-0.967446	0.103798	Nodiff
RASL12	1.15591	0.104225	Nodiff
HERC2P10	-1.50134	0.10475	Nodiff
LRRC40	1.05491	0.105528	Nodiff
CALCOCO1	-1.10962	0.105528	Nodiff
ITGAL	1.52779	0.105528	Nodiff
S100A6	-1.78735	0.105528	Nodiff
GPX7	1.30169	0.105528	Nodiff
NUPR1	-1.34104	0.105653	Nodiff
PMM1	-1.18947	0.105657	Nodiff
GALNT3	2.14248	0.105657	Nodiff
SLC35G2	-1.05139	0.10672	Nodiff
AR	1.81204	0.10672	Nodiff
WWP1	1.87201	0.10672	Nodiff
AASS	-3.33345	0.107562	Nodiff
CD24	2.7727	0.107883	Nodiff
LMF2	-0.904156	0.108068	Nodiff
NCF1B	2.29175	0.108287	Nodiff
NCF1	2.29175	0.108287	Nodiff
SCN1B	-0.912995	0.108757	Nodiff
NAPA	-0.955992	0.10885	Nodiff
FLJ42627	0.849969	0.108927	Nodiff
CEBPZ	1.24218	0.109326	Nodiff
TMEM189-UBE2V1	-0.726264	0.109326	Nodiff
UBE2V1	-0.726264	0.109326	Nodiff
UBE2V2	-0.726264	0.109326	Nodiff
TMEM189	-0.726264	0.109326	Nodiff
NGDN	0.852536	0.109429	Nodiff
C2orf83	-1.91345	0.109429	Nodiff
PIK3C2B	2.51695	0.109553	Nodiff
SLC25A11	-0.771216	0.109553	Nodiff
RABL2A	-1.18516	0.109655	Nodiff
RABL2B	-1.18516	0.109655	Nodiff
F2RL1	-3.50869	0.109655	Nodiff
SEMG2	-4.97092	0.110145	Nodiff
PKP2	-2.93874	0.110145	Nodiff
TRGC2	2.01023	0.110145	Nodiff
TRGV9	2.01023	0.110145	Nodiff
TARP	2.01023	0.110145	Nodiff
DNM3	-2.31608	0.110241	Nodiff
PNMA2	-2.25151	0.110248	Nodiff
SHTN1	1.44246	0.110584	Nodiff
INPP5E	-1.03008	0.110584	Nodiff
APLP2	-1.4787	0.110584	Nodiff
EVA1B	-1.00285	0.110656	Nodiff
HIST2H2AA3	2.38448	0.110656	Nodiff
HIST2H2AA4	2.38448	0.110656	Nodiff
EGFR	-2.05746	0.110855	Nodiff
STIL	1.32107	0.110855	Nodiff
DYNC1H1	0.952542	0.110855	Nodiff
PPP2R2D	-1.38094	0.110855	Nodiff
RPA2	1.06389	0.111648	Nodiff
NCF4	1.38196	0.111703	Nodiff
RPS29	0.587335	0.112498	Nodiff
MAP1LC3B	-0.946703	0.112647	Nodiff
RNF128	2.75196	0.112647	Nodiff
EFCAB2	3.41049	0.112722	Nodiff
BICC1	-1.26183	0.112722	Nodiff
RSBN1	1.05619	0.113041	Nodiff
DAPP1	0.929089	0.113041	Nodiff
ADAR	1.05277	0.113041	Nodiff
LGALS7	-3.73483	0.113041	Nodiff
LGALS7B	-3.73483	0.113041	Nodiff
COPB1	0.948906	0.113263	Nodiff
MMP2	-1.72162	0.113404	Nodiff
SLC25A16	0.607404	0.113735	Nodiff
SC5D	-1.51892	0.113952	Nodiff
HOMER1	1.84341	0.114239	Nodiff
FCGR2B	2.85104	0.114669	Nodiff
PPP3CB	-0.875076	0.114669	Nodiff
IGFBP1	-1.98258	0.114669	Nodiff
PTGES	-1.77192	0.114669	Nodiff
AXL	-1.30981	0.115013	Nodiff
OLFML1	-1.96239	0.115264	Nodiff
FMR1	1.02844	0.115264	Nodiff
DHX15	0.949959	0.115264	Nodiff
WAPL	0.870531	0.115329	Nodiff
ARL6IP1	1.1049	0.115465	Nodiff
REV1	0.96195	0.115694	Nodiff
LINS1	-3.1239	0.115818	Nodiff
TMEM159	-0.780115	0.115818	Nodiff
TIPIN	1.48441	0.115818	Nodiff
RGL1	1.02142	0.115931	Nodiff
THY1	-1.50253	0.116055	Nodiff
PTPRE	1.07495	0.116249	Nodiff
PAMR1	-2.80756	0.117134	Nodiff
MPP1	1.01902	0.117572	Nodiff
CSRP2	2.04476	0.117572	Nodiff
SPRY4	0.771358	0.117686	Nodiff
C19orf33	1.23675	0.117776	Nodiff
YIF1B	1.23675	0.117776	Nodiff
SPSB1	-1.03907	0.117776	Nodiff
LBR	1.26459	0.117776	Nodiff
DDAH1	-1.12881	0.117826	Nodiff
KCNE4	-1.94885	0.118164	Nodiff
RHCG	-4.76784	0.118223	Nodiff
CARM1	-0.839164	0.118231	Nodiff
NFATC3	0.891983	0.118321	Nodiff
CEP68	0.768333	0.118321	Nodiff
HOMER3	-1.11746	0.11859	Nodiff
PPP1R10	0.715679	0.11859	Nodiff
STAG3	1.3823	0.11859	Nodiff
APLNR	1.94248	0.119413	Nodiff
TP53	-1.60754	0.119468	Nodiff
ZFYVE21	-0.842731	0.119468	Nodiff
RNF41	-1.67384	0.119468	Nodiff
UBXN6	-1.23633	0.119468	Nodiff
MIR4746	-1.23633	0.119468	Nodiff
RRAGC	-1.01455	0.120067	Nodiff
SPEG	-1.75404	0.120096	Nodiff
LOC100996693	-1.75404	0.120096	Nodiff
ASAP2	-1.31363	0.120096	Nodiff
RHBDF1	-1.77897	0.12032	Nodiff
RFNG	-1.30855	0.120363	Nodiff
AMDHD2	-2.66289	0.120363	Nodiff
CEMP1	-2.66289	0.120363	Nodiff
BRS3	0.995366	0.120501	Nodiff
FAS	-1.77709	0.120547	Nodiff
DPY19L2P2	-3.34598	0.120639	Nodiff
FOXJ3	0.910298	0.120695	Nodiff
CA5B	1.95448	0.120695	Nodiff
RPS27	0.504091	0.120695	Nodiff
FOXG1	-1.62589	0.120695	Nodiff
DLX4	1.42465	0.120875	Nodiff
CHN1	2.18572	0.12092	Nodiff
CCL14	2.94508	0.121295	Nodiff
CCL15-CCL14	2.94508	0.121295	Nodiff
PRKCB	0.876938	0.121365	Nodiff
KDM6A	1.16363	0.121589	Nodiff
NPR2	-1.4353	0.121743	Nodiff
LIMCH1	1.80977	0.121743	Nodiff
SLC38A7	-0.864168	0.121921	Nodiff
ZFAND3	-0.602931	0.12213	Nodiff
MAGEA11	-6.38001	0.122158	Nodiff
HOXB7	1.29421	0.122158	Nodiff
TGIF1	-1.09036	0.122158	Nodiff
KLHDC10	0.983951	0.122274	Nodiff
PTMS	-1.14511	0.122274	Nodiff
MPV17	-1.26559	0.122274	Nodiff
MX1	2.22232	0.122274	Nodiff
BCAS4	-2.55064	0.122274	Nodiff
MKRN3	-3.53092	0.122274	Nodiff
LEPR	-2.12635	0.122274	Nodiff
POPDC3	-3.01132	0.12248	Nodiff
SMCHD1	1.0352	0.123226	Nodiff
QTRT2	1.17237	0.12332	Nodiff
FTH1	-1.25672	0.12332	Nodiff
PRUNE1	1.52979	0.123589	Nodiff
SNORA66	-4.38077	0.123698	Nodiff
UPK1A	2.39089	0.124207	Nodiff
TUBG2	-0.893197	0.124207	Nodiff
HOXA7	1.31705	0.124322	Nodiff
COX20	1.31705	0.124322	Nodiff
ZNF131	1.14889	0.124322	Nodiff
LOC100506639	1.14889	0.124322	Nodiff
MICU1	-0.662227	0.124359	Nodiff
PLEKHF2	1.56551	0.124436	Nodiff
STAB1	1.59108	0.124532	Nodiff
DTWD1	-1.13614	0.124692	Nodiff
LRP3	-1.38883	0.124692	Nodiff
CUEDC1	-2.33668	0.124692	Nodiff
GDF15	-2.99747	0.125366	Nodiff
RNF125	-3.21745	0.125371	Nodiff
UCN	-3.58695	0.125383	Nodiff
PPAT	1.17842	0.125435	Nodiff
CRHR2	1.11657	0.125924	Nodiff
HMOX1	-1.6862	0.12612	Nodiff
ARFRP1	-1.27453	0.126305	Nodiff
SSR1	0.741029	0.126437	Nodiff
GOLPH3	0.87143	0.12651	Nodiff
TADA3	-1.1625	0.126589	Nodiff
NLGN1	-1.51356	0.126663	Nodiff
CSF2RB	1.2942	0.126727	Nodiff
DCTN2	-1.01601	0.126816	Nodiff
MED13	0.955262	0.126816	Nodiff
PHLDA2	-0.912337	0.127115	Nodiff
KIF1C	-2.48125	0.127148	Nodiff
FBN1	-1.53567	0.127479	Nodiff
ACYP1	1.41211	0.127606	Nodiff
JPT2	0.786934	0.127862	Nodiff
STX4	-0.935828	0.127862	Nodiff
PCNX1	1.26629	0.127862	Nodiff
FAT4	1.68731	0.127954	Nodiff
HLX	1.01283	0.128867	Nodiff
GINS4	2.19345	0.128867	Nodiff
RPS27L	-1.10602	0.128867	Nodiff
OR3A2	2.44536	0.128867	Nodiff
CMC2	0.773484	0.129059	Nodiff
HSD17B10	0.86117	0.129059	Nodiff
GNG12	-1.6273	0.129059	Nodiff
PISD	-1.48723	0.129059	Nodiff
MIR7109	-1.48723	0.129059	Nodiff
OSR2	-2.45389	0.129059	Nodiff
TRIM36	2.83929	0.129228	Nodiff
SCMH1	-0.678718	0.129374	Nodiff
FLI1	1.40941	0.129374	Nodiff
PARP2	0.750399	0.129374	Nodiff
HOMER2	1.58973	0.129959	Nodiff
TRAK1	-0.94637	0.130285	Nodiff
HACD1	-2.72355	0.130583	Nodiff
FSTL4	-3.05103	0.130583	Nodiff
CDK17	0.73471	0.131643	Nodiff
CLPB	2.21802	0.131718	Nodiff
MYOF	-1.92677	0.131718	Nodiff
PGBD5	3.11225	0.131802	Nodiff
PHIP	0.841621	0.131802	Nodiff
RARB	1.30844	0.131843	Nodiff
IGHG4	-2.62599	0.131843	Nodiff
NUPL2	1.11589	0.132672	Nodiff
BIN1	-0.875972	0.133135	Nodiff
TGFB1I1	-1.33871	0.133341	Nodiff
SPARC	1.39723	0.1337	Nodiff
CXCL8	3.76071	0.133718	Nodiff
SH3GL1	-0.87012	0.133718	Nodiff
CENPX	1.46428	0.133718	Nodiff
SLCO5A1	-3.7896	0.133807	Nodiff
RCOR1	0.900425	0.133838	Nodiff
GALNT14	3.11701	0.133838	Nodiff
H3F3A	0.636635	0.133838	Nodiff
H3F3B	0.636635	0.133838	Nodiff
H3F3AP4	0.636635	0.133838	Nodiff
TIMM8B	1.12717	0.134029	Nodiff
DSE	-1.31596	0.134116	Nodiff
MAOA	2.25461	0.134184	Nodiff
RCAN1	-0.790354	0.134196	Nodiff
UAP1L1	-1.21811	0.134196	Nodiff
PRKD1	-1.31357	0.134196	Nodiff
TP73	-3.61399	0.134196	Nodiff
SCN9A	-3.39733	0.134196	Nodiff
MSC	-1.83276	0.134196	Nodiff
PEG10	2.61174	0.134196	Nodiff
AGAP1	-0.776427	0.13469	Nodiff
MAVS	-0.753456	0.13469	Nodiff
FBLN2	-2.34416	0.135108	Nodiff
PMEPA1	3.21823	0.135283	Nodiff
CROCCP2	0.998474	0.135285	Nodiff
ITGA5	-1.5191	0.136023	Nodiff
NRP2	1.05392	0.13736	Nodiff
PASK	0.715405	0.137585	Nodiff
ATP5MPL	0.784174	0.137585	Nodiff
MCPH1	-1.53996	0.137585	Nodiff
RUFY2	-2.52842	0.137585	Nodiff
NDRG2	1.59303	0.137585	Nodiff
DMTF1	0.753833	0.137585	Nodiff
TPGS2	-0.871221	0.137815	Nodiff
TRAF3	-0.912846	0.137821	Nodiff
WDR45	-0.691508	0.138032	Nodiff
CACNB2	1.74146	0.138106	Nodiff
TEAD3	-1.403	0.138207	Nodiff
FABP4	3.40917	0.138207	Nodiff
ITPR3	-2.31383	0.138207	Nodiff
UQCRH	1.15051	0.138891	Nodiff
UQCRHL	1.15051	0.138891	Nodiff
GALR3	-1.74884	0.139164	Nodiff
CNBP	0.845446	0.139818	Nodiff
MIR622	-4.88687	0.139818	Nodiff
PTGES3	0.896231	0.14002	Nodiff
PITPNC1	0.672439	0.140416	Nodiff
STK26	1.8695	0.141153	Nodiff
CLEC7A	1.47153	0.141282	Nodiff
BAMBI	2.12518	0.141282	Nodiff
LILRB2	1.94028	0.141282	Nodiff
STEAP3	-1.21754	0.141747	Nodiff
ATP5F1C	0.773938	0.141856	Nodiff
ZMYM4	0.661119	0.141856	Nodiff
CALCRL	1.45884	0.141856	Nodiff
COX6C	1.18834	0.142362	Nodiff
LRRC32	-2.62482	0.142472	Nodiff
GALNT1	-1.09949	0.142473	Nodiff
PXDN	-1.12569	0.142595	Nodiff
FHL1	-1.92665	0.142603	Nodiff
COL6A2	-2.50662	0.142749	Nodiff
COL18A1	1.57345	0.143613	Nodiff
PDCL3	0.88187	0.143688	Nodiff
PDCL3P4	0.88187	0.143688	Nodiff
NRG2	2.44818	0.1437	Nodiff
APOC3	-2.0306	0.143817	Nodiff
AP4S1	0.963989	0.14397	Nodiff
FZD2	-1.17663	0.1442	Nodiff
CLCA4	-3.8059	0.144283	Nodiff
TEX264	-1.01131	0.144315	Nodiff
CSF2RA	0.892798	0.144315	Nodiff
TXNIP	1.36193	0.144315	Nodiff
BCAS2	1.00395	0.144315	Nodiff
SLC13A3	-1.66182	0.144315	Nodiff
DLX5	1.94689	0.144517	Nodiff
UGT2B15	1.70803	0.144517	Nodiff
PKN2	0.726625	0.144517	Nodiff
NONO	0.685709	0.144527	Nodiff
LFNG	-3.12692	0.144571	Nodiff
CASP7	1.07788	0.144653	Nodiff
IGKC	4.18618	0.144655	Nodiff
IGK	4.18618	0.144655	Nodiff
SEMA6C	-1.32832	0.144691	Nodiff
TIE1	3.44375	0.144825	Nodiff
PUM2	0.716876	0.145246	Nodiff
CSTA	-2.04468	0.145383	Nodiff
SLAMF8	2.33759	0.145534	Nodiff
PDZD8	-0.705728	0.145534	Nodiff
FNTA	0.904668	0.145534	Nodiff
ARSA	-1.64324	0.145534	Nodiff
USP34	0.70997	0.145534	Nodiff
UBAP1	-0.713743	0.145534	Nodiff
TRPM1	-4.43656	0.145534	Nodiff
IRS2	-1.68591	0.145664	Nodiff
NSF	-0.80368	0.1457	Nodiff
LPCAT1	1.69459	0.145871	Nodiff
IRF2BP1	-1.78878	0.146114	Nodiff
CNTNAP1	-1.31787	0.146114	Nodiff
CLIC5	3.01555	0.146114	Nodiff
FMOD	-1.42088	0.146559	Nodiff
BRPF1	0.82202	0.146649	Nodiff
MEIS1	1.41651	0.147581	Nodiff
PTTG1IP	-0.959827	0.147583	Nodiff
SYNPO2L	-4.36077	0.147809	Nodiff
H2AFV	0.948676	0.147835	Nodiff
BDNF	-1.49037	0.149054	Nodiff
TWSG1	-2.33712	0.149576	Nodiff
DVL2	-0.733341	0.149804	Nodiff
DDAH2	-1.1143	0.149804	Nodiff
USP6	1.38428	0.149804	Nodiff
USP32	1.38428	0.149804	Nodiff
DFFB	-2.6534	0.150206	Nodiff
ATP2B4	-0.947829	0.150206	Nodiff
ANXA1	-0.854272	0.150251	Nodiff
PPP4R3A	1.04939	0.150399	Nodiff
TPCN1	-1.27153	0.150436	Nodiff
C3orf18	-2.12644	0.150436	Nodiff
SLC7A8	-1.07902	0.150852	Nodiff
STAG2	0.915251	0.150852	Nodiff
CLTB	-0.81959	0.150852	Nodiff
VPS51	-1.00262	0.150852	Nodiff
TCTN3	-0.784155	0.150852	Nodiff
MMD	0.925772	0.150852	Nodiff
NUP153	1.21603	0.150852	Nodiff
IGHG3	5.62	0.150852	Nodiff
IGHG1	5.62	0.150852	Nodiff
IGHG2	5.62	0.150852	Nodiff
IGHM	5.62	0.150852	Nodiff
IGHV4-31	5.62	0.150852	Nodiff
MIR8071-1	5.62	0.150852	Nodiff
MIR8071-2	5.62	0.150852	Nodiff
NDUFB2	0.691612	0.150852	Nodiff
CD48	1.33357	0.150852	Nodiff
POMP	0.64151	0.150852	Nodiff
MMP9	3.49647	0.150852	Nodiff
ISOC1	1.26131	0.15101	Nodiff
RSRC2	0.674625	0.15111	Nodiff
GZMH	2.77687	0.151292	Nodiff
ZDHHC4	-1.08717	0.151292	Nodiff
HNRNPM	0.965349	0.151292	Nodiff
KIF5C	1.48226	0.151292	Nodiff
TREX1	-0.686924	0.151292	Nodiff
ATRIP	-0.686924	0.151292	Nodiff
CPS1-IT1	-1.60768	0.151823	Nodiff
SERINC5	0.839262	0.152679	Nodiff
INO80B-WBP1	-1.43434	0.152955	Nodiff
RRAS2	-1.13048	0.153159	Nodiff
SSX3	2.07096	0.153413	Nodiff
SSX2	2.07096	0.153413	Nodiff
SSX2B	2.07096	0.153413	Nodiff
PRKD3	0.800892	0.153413	Nodiff
NPLOC4	-0.602755	0.153413	Nodiff
DENND1B	1.61184	0.153504	Nodiff
TINAGL1	-2.11439	0.153727	Nodiff
TUG1	0.862832	0.153727	Nodiff
MAN1A2	1.07172	0.153832	Nodiff
ZDHHC11	4.10804	0.153958	Nodiff
ZDHHC11B	4.10804	0.153958	Nodiff
FZD7	-1.0833	0.154553	Nodiff
TRAPPC2B	0.963265	0.154553	Nodiff
TRAPPC2	0.963265	0.154553	Nodiff
SNCA	1.49761	0.154861	Nodiff
CTNNBIP1	1.20203	0.154942	Nodiff
IFI44	2.22615	0.154942	Nodiff
SF3A2	-1.13838	0.155085	Nodiff
PANX1	-0.771565	0.155205	Nodiff
ALDH1B1	-1.12517	0.155209	Nodiff
PPP1R14D	0.90288	0.155209	Nodiff
SLC17A9	1.04338	0.155472	Nodiff
KMO	1.266	0.155628	Nodiff
ARPC1B	-0.999549	0.155628	Nodiff
FNDC4	-2.30837	0.155725	Nodiff
ZXDA	2.09666	0.156215	Nodiff
ZXDB	2.09666	0.156215	Nodiff
GSS	-0.699357	0.156215	Nodiff
RGS19	0.899243	0.156289	Nodiff
RRM1	0.978248	0.156289	Nodiff
HS6ST1	-7.30921	0.156289	Nodiff
PLVAP	1.88376	0.156787	Nodiff
ZNF446	-1.77241	0.156878	Nodiff
MYLIP	1.68988	0.156878	Nodiff
IL26	-3.99551	0.156878	Nodiff
KCNAB1	1.06587	0.156878	Nodiff
CLEC2B	2.2801	0.156878	Nodiff
NAA40	1.11916	0.156878	Nodiff
ARRB2	1.49005	0.156878	Nodiff
PLA2G10	1.71478	0.156878	Nodiff
LOC100652777	1.71478	0.156878	Nodiff
HIST2H2BE	1.06979	0.156878	Nodiff
ST3GAL5	0.972564	0.157408	Nodiff
TRPC6	1.76444	0.157555	Nodiff
CYBRD1	-2.72137	0.157936	Nodiff
CCDC88A	1.05869	0.157936	Nodiff
ZDHHC17	0.730499	0.157936	Nodiff
THOC2	0.74241	0.157936	Nodiff
PDCD4	-1.02418	0.157936	Nodiff
MIR4680	-1.02418	0.157936	Nodiff
EGFL7	1.65774	0.157936	Nodiff
HSD17B11	1.15865	0.15806	Nodiff
ALX4	-1.50346	0.158247	Nodiff
SCRN1	-1.73108	0.158247	Nodiff
DAPK3	-0.889026	0.158247	Nodiff
MIR637	-0.889026	0.158247	Nodiff
NCAM1	2.47057	0.158333	Nodiff
MAP3K10	-0.735538	0.159372	Nodiff
TBC1D16	-1.35193	0.15951	Nodiff
GNG11	1.16737	0.159524	Nodiff
P2RY2	-1.74174	0.160306	Nodiff
EPHB4	0.660191	0.160315	Nodiff
ITK	1.23885	0.160315	Nodiff
KRT6C	-1.7101	0.160315	Nodiff
KRR1	1.01843	0.160315	Nodiff
UPB1	-3.46739	0.160396	Nodiff
TMEM268	0.71933	0.160396	Nodiff
CCDC92	-1.2406	0.160396	Nodiff
KLF8	1.4797	0.160396	Nodiff
RAB33A	-1.75247	0.160396	Nodiff
NFATC4	-1.77435	0.160901	Nodiff
PRSS3	-1.59132	0.160992	Nodiff
CXCL12	-2.12714	0.161071	Nodiff
LILRA6	1.02089	0.161302	Nodiff
GGH	1.58923	0.161302	Nodiff
ARSB	-1.12605	0.161302	Nodiff
ATP5MG	0.84222	0.161437	Nodiff
STARD3	-1.20582	0.161437	Nodiff
MAGEA8	2.33593	0.161437	Nodiff
SIGLEC9	1.49531	0.161537	Nodiff
ZFX	1.02747	0.161537	Nodiff
ITGB3	0.99405	0.161642	Nodiff
RNF167	-0.957407	0.161642	Nodiff
DLGAP1	-3.82024	0.161991	Nodiff
CCNJ	1.76391	0.162077	Nodiff
PRR5L	0.919921	0.162466	Nodiff
CHD3	-0.863974	0.162702	Nodiff
TRIM33	1.07123	0.162876	Nodiff
KHDC4	1.54433	0.163017	Nodiff
ATP4B	1.33602	0.163221	Nodiff
PRKAG2	-1.06477	0.163645	Nodiff
RAD21	1.65085	0.163645	Nodiff
DDX39A	1.2541	0.163645	Nodiff
SOD2	-1.7414	0.163645	Nodiff
SOD2-OT1	-1.7414	0.163645	Nodiff
HIST1H1C	2.09999	0.163772	Nodiff
SSH1	-0.78288	0.163852	Nodiff
NUCKS1	0.916307	0.163852	Nodiff
RPN1	0.697935	0.164011	Nodiff
CSF1	-1.4667	0.16467	Nodiff
ITCH	0.688374	0.16467	Nodiff
TXNRD3	-0.960212	0.164867	Nodiff
TXNRD3NB	-0.960212	0.164867	Nodiff
FZD5	1.34488	0.165196	Nodiff
HCFC1R1	-1.12188	0.165196	Nodiff
JARID2	0.780687	0.165196	Nodiff
CNN2	-0.782162	0.165953	Nodiff
SNAPC2	-0.876785	0.166149	Nodiff
ROR2	2.52493	0.166269	Nodiff
SPDEF	1.68638	0.166269	Nodiff
NAALAD2	-3.1485	0.166269	Nodiff
BCL2L14	1.1041	0.166318	Nodiff
CCNG1	-1.16491	0.166318	Nodiff
P2RX5	-1.09076	0.166622	Nodiff
RBPMS	-1.7039	0.166979	Nodiff
PFKFB3	0.997162	0.167447	Nodiff
CERNA1	-7.1557	0.167447	Nodiff
ICE1	0.830102	0.167466	Nodiff
PIGF	-0.61248	0.168498	Nodiff
PSAT1	-1.98865	0.168498	Nodiff
TMEM80	-1.0392	0.168815	Nodiff
BTAF1	0.901518	0.169173	Nodiff
ANP32E	1.64726	0.169344	Nodiff
CENPE	2.59101	0.169344	Nodiff
DGKD	1.35301	0.169344	Nodiff
F11R	2.0081	0.169344	Nodiff
STK32B	-2.31672	0.169344	Nodiff
PLCG2	0.773077	0.169373	Nodiff
TGFBI	-2.1416	0.169373	Nodiff
PLEKHA5	1.55114	0.169373	Nodiff
MEOX2	-2.0682	0.169373	Nodiff
TP53BP2	0.766143	0.169373	Nodiff
CD247	2.14028	0.169462	Nodiff
MLF1	1.28739	0.169462	Nodiff
COX5B	0.791158	0.169462	Nodiff
BOLA2B	1.17141	0.169774	Nodiff
ACTL6A	1.22138	0.169774	Nodiff
FTSJ3	0.634316	0.169774	Nodiff
BIRC2	0.862157	0.16991	Nodiff
LTN1	1.11967	0.169966	Nodiff
MAPKAPK3	-0.706302	0.170203	Nodiff
HSPA13	1.24645	0.170495	Nodiff
NR2C2	2.1517	0.170552	Nodiff
SQOR	-1.63562	0.170605	Nodiff
GINS1	1.75035	0.171839	Nodiff
TTLL1	-1.35696	0.171839	Nodiff
SRSF1	0.926656	0.171839	Nodiff
DAB2	-1.40416	0.172533	Nodiff
RXRA	-0.678533	0.172669	Nodiff
MGAT4A	2.01103	0.172669	Nodiff
UGCG	-1.4114	0.172823	Nodiff
GNG4	1.90996	0.173216	Nodiff
CD1C	2.46779	0.173227	Nodiff
HSF4	-1.25142	0.173317	Nodiff
MPHOSPH10	0.882474	0.173317	Nodiff
CNKSR1	2.07519	0.173317	Nodiff
FBXW12	1.04321	0.173591	Nodiff
IHH	2.11725	0.173591	Nodiff
BAX	-1.5518	0.173591	Nodiff
CPA3	2.72525	0.173877	Nodiff
RBBP7	0.794737	0.173898	Nodiff
MXRA7	-1.03575	0.174325	Nodiff
APBB1IP	-1.91536	0.174325	Nodiff
EPB41L1	-1.92891	0.174325	Nodiff
ZNF41	-4.042	0.174325	Nodiff
CDC7	1.13303	0.174325	Nodiff
STAT6	-0.873884	0.174325	Nodiff
FAM86C1	-2.0238	0.174325	Nodiff
FAM86B1	-2.0238	0.174325	Nodiff
FAM86FP	-2.0238	0.174325	Nodiff
FAM86B2	-2.0238	0.174325	Nodiff
FAM86DP	-2.0238	0.174325	Nodiff
URM1	-0.745424	0.174325	Nodiff
MAPKAPK2	-0.588251	0.174325	Nodiff
GUSBP3	1.49713	0.17444	Nodiff
GUSBP9	1.49713	0.17444	Nodiff
ERCC2	-2.286	0.17444	Nodiff
ADAM22	1.21857	0.17444	Nodiff
CENPQ	1.26617	0.17444	Nodiff
RPF1	0.759865	0.17444	Nodiff
LAIR1	1.20244	0.17444	Nodiff
SLC3A2	-0.910904	0.17444	Nodiff
PSMA3	0.962142	0.17444	Nodiff
FAM114A2	0.8103	0.17444	Nodiff
DDC	1.96277	0.17444	Nodiff
TPM3	1.90294	0.174634	Nodiff
IDH2	1.50199	0.174634	Nodiff
RPS26	0.746593	0.174634	Nodiff
RPS26P11	0.746593	0.174634	Nodiff
LOC100996747	0.746593	0.174634	Nodiff
LOC101929876	0.746593	0.174634	Nodiff
PRND	1.58927	0.174634	Nodiff
KANSL2	0.822229	0.175008	Nodiff
ZMYM1	1.08013	0.175009	Nodiff
MEAK7	-2.4053	0.175009	Nodiff
PRKCZ-AS1	-1.09741	0.175009	Nodiff
XYLB	-6.445	0.175009	Nodiff
WBP1L	-0.969104	0.175038	Nodiff
MIOS	0.644821	0.175092	Nodiff
NPAT	0.640622	0.176742	Nodiff
ACOT2	-1.20486	0.176742	Nodiff
ACOT1	-1.20486	0.176742	Nodiff
PKD2	-1.54705	0.177221	Nodiff
RFC2	1.38408	0.177431	Nodiff
KCNMB4	0.563807	0.177431	Nodiff
TYRP1	-3.06878	0.177876	Nodiff
VPS35L	-0.923896	0.177943	Nodiff
RRN3P2	0.984518	0.178163	Nodiff
ZBTB7A	-1.54479	0.178418	Nodiff
PRKCZ	3.52814	0.178418	Nodiff
TBXAS1	2.03436	0.17857	Nodiff
PIGQ	-0.659587	0.178662	Nodiff
FBXL2	-1.6476	0.178662	Nodiff
PPP1R3A	-6.18852	0.178662	Nodiff
IL1RL1	2.46164	0.178662	Nodiff
XK	2.12185	0.178662	Nodiff
TRAF3IP2	-1.67833	0.178662	Nodiff
INHA	-0.825617	0.178808	Nodiff
SLIT2	1.22058	0.179399	Nodiff
CCDC47	0.758882	0.179704	Nodiff
DIO2	1.14525	0.179967	Nodiff
AKIRIN1	0.870918	0.18011	Nodiff
LRFN3	-1.41775	0.180126	Nodiff
P2RY14	2.25003	0.180129	Nodiff
VDAC3	0.910303	0.180129	Nodiff
OPLAH	-2.63561	0.180129	Nodiff
RBM42	-0.647714	0.180583	Nodiff
SLC6A2	-6.59541	0.180826	Nodiff
ADIPOR1	0.648372	0.181118	Nodiff
SMYD5	-2.16224	0.181511	Nodiff
ENSA	1.46991	0.181648	Nodiff
HADH	0.958771	0.181648	Nodiff
FKBP9	-1.05448	0.181847	Nodiff
IGFBP7	-1.41981	0.181847	Nodiff
STARD7	0.546144	0.18193	Nodiff
KCNK5	1.77157	0.18193	Nodiff
ARHGEF10	-0.768662	0.18193	Nodiff
MEIS2	1.20541	0.18193	Nodiff
TMCO3	-1.60365	0.18193	Nodiff
RPS21	0.663111	0.18193	Nodiff
CFI	1.92074	0.18193	Nodiff
GDPD5	-1.54663	0.182257	Nodiff
CXXC4	1.87003	0.182394	Nodiff
TM2D1	0.884518	0.182394	Nodiff
SATB1	1.18384	0.182802	Nodiff
MFSD5	-0.933693	0.182802	Nodiff
GSTM5	-0.738426	0.182802	Nodiff
2020-03-08	-0.961821	0.182802	Nodiff
SMC4	1.15552	0.182802	Nodiff
EP300	0.815816	0.182909	Nodiff
ANXA7	-0.658245	0.18333	Nodiff
ATF7IP2	1.44177	0.183569	Nodiff
SYDE1	-0.788764	0.184175	Nodiff
ZNF223	0.881432	0.184424	Nodiff
PEX11B	0.832598	0.184843	Nodiff
GAS2	-2.98828	0.184843	Nodiff
AP4E1	-4.13379	0.184843	Nodiff
ADGRG1	2.06655	0.184843	Nodiff
GPS2	-0.652508	0.184843	Nodiff
2020-09-07	0.601386	0.184843	Nodiff
RAB11FIP1	1.64842	0.184843	Nodiff
TWF2	-0.723944	0.184927	Nodiff
POLA1	0.940973	0.184927	Nodiff
NSL1	0.811256	0.185197	Nodiff
ACOX2	-2.15894	0.185221	Nodiff
RBL1	1.49826	0.185221	Nodiff
PDZD3	-1.20534	0.185461	Nodiff
ST6GALNAC4	-0.955473	0.185463	Nodiff
SIX2	-1.54992	0.185596	Nodiff
SCG5	-2.0323	0.185596	Nodiff
ADRA2A	-1.88505	0.185617	Nodiff
MIPEP	-0.725263	0.185617	Nodiff
HYI	-0.670235	0.185617	Nodiff
FAM208A	0.78739	0.185617	Nodiff
CXCR2	-3.00878	0.185941	Nodiff
KEL	-1.23995	0.186281	Nodiff
LMO3	1.82182	0.186281	Nodiff
FOXO3	0.947296	0.186284	Nodiff
NRDE2	-3.52305	0.186292	Nodiff
TYK2	0.792085	0.186292	Nodiff
XYLT2	-1.81182	0.186736	Nodiff
TMEM51	1.49997	0.187161	Nodiff
ZNF146	1.11906	0.187161	Nodiff
IFITM2	-1.32567	0.187574	Nodiff
MCM5	1.32915	0.187609	Nodiff
SLC38A10	-0.917591	0.187609	Nodiff
GRK3	0.842	0.18842	Nodiff
SERPINA1	3.18351	0.18842	Nodiff
C1S	-2.79789	0.188503	Nodiff
RARG	-1.30214	0.1887	Nodiff
NOV	-1.93994	0.188723	Nodiff
GPR153	0.917804	0.188753	Nodiff
TSC22D1	0.902493	0.189088	Nodiff
EBAG9	1.34462	0.189152	Nodiff
TTLL7	2.48373	0.189838	Nodiff
EIF4EBP2	0.636464	0.189838	Nodiff
PGRMC2	-1.03449	0.189842	Nodiff
R3HDM2	-0.71666	0.189842	Nodiff
USPL1	0.641237	0.189911	Nodiff
TGS1	0.925149	0.189997	Nodiff
CD244	-2.14779	0.189997	Nodiff
GUSB	0.804378	0.189997	Nodiff
CHST2	-0.808618	0.189997	Nodiff
ANXA5	-0.96322	0.189997	Nodiff
BCL7C	-0.832049	0.189997	Nodiff
SERPINB9	1.57682	0.189997	Nodiff
CD81	-1.03054	0.189997	Nodiff
HIC2	-2.29864	0.189997	Nodiff
AOC2	1.95639	0.189997	Nodiff
RIPK4	-1.85009	0.189997	Nodiff
SENP7	-3.12389	0.189997	Nodiff
ADGB	-4.14405	0.189997	Nodiff
MCUB	-0.924763	0.189997	Nodiff
SERF1B	1.10277	0.189997	Nodiff
SERF1A	1.10277	0.189997	Nodiff
ASPN	2.17528	0.189997	Nodiff
TNFRSF4	3.19637	0.189997	Nodiff
NEMP1	1.15909	0.189997	Nodiff
CD28	1.07349	0.189997	Nodiff
SPEN	0.814736	0.189997	Nodiff
NUP160	1.1138	0.189997	Nodiff
PIEZO1	-1.47866	0.189997	Nodiff
SLC17A5	-0.679756	0.189997	Nodiff
CHMP1A	-0.697841	0.189997	Nodiff
LOC101927051	-1.0008	0.189997	Nodiff
DUSP12	0.935361	0.189997	Nodiff
TNFAIP6	-2.14925	0.189997	Nodiff
CRH	-3.38752	0.189997	Nodiff
CHD2	1.58323	0.189997	Nodiff
RNF187	-0.754177	0.189997	Nodiff
ADAMDEC1	1.47432	0.189997	Nodiff
DYNC1I1	1.56471	0.189997	Nodiff
PCDHGC3	-0.81596	0.189997	Nodiff
PCDHGB4	-0.81596	0.189997	Nodiff
PCDHGA8	-0.81596	0.189997	Nodiff
PCDHGA12	-0.81596	0.189997	Nodiff
PCDHGC5	-0.81596	0.189997	Nodiff
PCDHGC4	-0.81596	0.189997	Nodiff
PCDHGB7	-0.81596	0.189997	Nodiff
PCDHGB6	-0.81596	0.189997	Nodiff
PCDHGB5	-0.81596	0.189997	Nodiff
PCDHGB3	-0.81596	0.189997	Nodiff
PCDHGB2	-0.81596	0.189997	Nodiff
PCDHGB1	-0.81596	0.189997	Nodiff
PCDHGA11	-0.81596	0.189997	Nodiff
PCDHGA10	-0.81596	0.189997	Nodiff
PCDHGA9	-0.81596	0.189997	Nodiff
PCDHGA7	-0.81596	0.189997	Nodiff
PCDHGA6	-0.81596	0.189997	Nodiff
PCDHGA5	-0.81596	0.189997	Nodiff
PCDHGA4	-0.81596	0.189997	Nodiff
PCDHGA3	-0.81596	0.189997	Nodiff
PCDHGA2	-0.81596	0.189997	Nodiff
PCDHGA1	-0.81596	0.189997	Nodiff
ANKRD2	-1.91347	0.190059	Nodiff
LRRC15	2.25155	0.190883	Nodiff
SLC6A15	4.00617	0.190883	Nodiff
INPP4A	0.833416	0.191827	Nodiff
NPR3	-3.05282	0.192389	Nodiff
SLIRP	1.03261	0.192557	Nodiff
HSD17B7	0.704475	0.192651	Nodiff
GUSBP11	2.74175	0.192651	Nodiff
CLK4	0.832475	0.192651	Nodiff
HMHB1	1.46383	0.19371	Nodiff
ALOX5AP	2.14719	0.19371	Nodiff
DPYS	-2.26796	0.19371	Nodiff
MAPK12	-1.93946	0.19371	Nodiff
ZNF254	3.25583	0.193807	Nodiff
ZNF358	-1.96618	0.193807	Nodiff
TMED5	0.691918	0.193844	Nodiff
IL12RB1	-1.5758	0.193849	Nodiff
RAD51AP1	2.02243	0.194296	Nodiff
STRA6	0.953535	0.194296	Nodiff
PRKAG1	-0.724824	0.194296	Nodiff
NCAPG	1.44228	0.194296	Nodiff
KRBOX4	1.39224	0.194296	Nodiff
MRPL57	0.768815	0.194296	Nodiff
PIK3CA	0.826567	0.194296	Nodiff
C3AR1	1.6699	0.194923	Nodiff
EPYC	2.5432	0.195853	Nodiff
EIF5A2	-1.4715	0.197087	Nodiff
GTF2H5	-0.822793	0.197366	Nodiff
SPHK1	-0.987151	0.197372	Nodiff
CCND3	1.04453	0.197511	Nodiff
POLE3	1.2556	0.197667	Nodiff
LMCD1	-1.18687	0.19782	Nodiff
TAF5	0.964089	0.19782	Nodiff
TMEM50A	-0.630724	0.19782	Nodiff
DCTD	-0.64822	0.198106	Nodiff
PTPA	-0.878609	0.198406	Nodiff
GYPC	-0.78205	0.19862	Nodiff
MC3R	-3.40449	0.198883	Nodiff
CAPG	-1.50862	0.199008	Nodiff
SFMBT1	1.0286	0.199056	Nodiff
TFEC	1.21862	0.199056	Nodiff
CIZ1	-0.976015	0.199056	Nodiff
NPDC1	-1.92411	0.199056	Nodiff
2020-03-07	0.872355	0.199056	Nodiff
HDHD3	-2.31522	0.199056	Nodiff
MFSD10	-1.26432	0.199056	Nodiff
SLC24A3	1.87433	0.199056	Nodiff
MAD2L1	2.37708	0.199056	Nodiff
CYTH3	-2.37783	0.199056	Nodiff
GBA	-0.851493	0.199056	Nodiff
GBAP1	-0.851493	0.199056	Nodiff
ETHE1	-0.747432	0.199056	Nodiff
CHTOP	0.815451	0.199076	Nodiff
LDB1	-0.995782	0.199192	Nodiff
ATP5ME	0.854767	0.199435	Nodiff
SYNGR2	1.01088	0.199494	Nodiff
APP	1.17691	0.199762	Nodiff
CASD1	0.715978	0.199779	Nodiff
ATP10A	-0.785608	0.199835	Nodiff
IGF2BP3	2.22153	0.199909	Nodiff
SMAGP	-1.2006	0.20016	Nodiff
TTC33	1.17391	0.20016	Nodiff
RPL9	0.497966	0.20016	Nodiff
NBL1	-1.36886	0.20016	Nodiff
MINOS1-NBL1	-1.36886	0.20016	Nodiff
DZIP3	0.808599	0.200258	Nodiff
ZNRD1ASP	0.794226	0.200384	Nodiff
HNRNPC	0.890939	0.200384	Nodiff
KIR3DX1	0.959785	0.200423	Nodiff
SLC19A1	2.73494	0.200538	Nodiff
TPM4	-1.42719	0.200538	Nodiff
CELSR2	1.1059	0.200538	Nodiff
BBS1	-0.870941	0.200667	Nodiff
ANKHD1	0.824964	0.200667	Nodiff
ANKHD1-EIF4EBP3	0.824964	0.200667	Nodiff
NACA4P	0.937852	0.200799	Nodiff
TIPARP	0.841103	0.200901	Nodiff
CHD1	1.42387	0.200901	Nodiff
TAB2	0.89391	0.200901	Nodiff
C1R	-2.55466	0.200901	Nodiff
TOX	-1.44706	0.200917	Nodiff
SLC27A2	3.25948	0.200917	Nodiff
DEFA1	1.74531	0.200917	Nodiff
DEFA3	1.74531	0.200917	Nodiff
DEFA1B	1.74531	0.200917	Nodiff
ATP5PB	0.827898	0.200921	Nodiff
QKI	0.896082	0.201008	Nodiff
CLDN8	-3.90157	0.201008	Nodiff
PDAP1	-0.674187	0.201206	Nodiff
LAMP3	4.60921	0.201216	Nodiff
SORBS2	-1.66091	0.201598	Nodiff
LOC100506123	3.22528	0.202002	Nodiff
LOC100506076	3.22528	0.202002	Nodiff
ADCY1	1.42637	0.202072	Nodiff
[truncated: 11,758 more rows]
